# Supplementary material for: The roles of glucagon-like peptide-2 and the intestinal epithelial insulin-like growth factor-1 receptor in regulating microvillus length
Source: Sci Rep. 2019 Sep 10;9:13010. doi: 10.1038/s41598-019-49510-5 (PMC6737075; doi:10.1038/s41598-019-49510-5)
Supplement: Supplementary file 2 — Supplementary Table S1 [file 41598_2019_49510_MOESM2_ESM.xlsx]

## Sheet: Brush border proteome
Accession	Description	Exp. q-value: Combined	Sum PEP Score	Coverage [%]	# Peptides	# PSMs	# Unique Peptides	# Protein Groups	# AAs	MW [kDa]	calc. pI	Score Sequest HT: Sequest HT	# Peptides (by Search Engine): Sequest HT	# Razor Peptides	vehicle treated control	vehicle treated control	GLP-2 treated control	GLP-2 treated control	IE-IGF-1RKO vehicle	IE-IGF-1RKO vehicle	IE-IGF-1RKO GLP-2 treatment	IE-IGF-1RKO GLP-2 treatment
Q9JK42	[Pyruvate dehydrogenase (acetyl-transferring)] kinase isozyme 2, mitochondrial OS=Mus musculus OX=10090 GN=Pdk2 PE=1 SV=2	0.006	1.848	2	1	1	1	1	407	46	6.61	1.88	1	0	150.8	105.6	95	115.2	73.2	82.3	76.9	101.1
A7YY80	130kDa Protein 4.1B MEF cell isoform OS=Mus musculus OX=10090 GN=Epb41l3 PE=1 SV=1	0	97.011	29	22	26	1	1	876	97.5	5.43	66.86	22	0	131.4	155.2	123.3	118.7	66.9	62.4	142
P62259	14-3-3 protein epsilon OS=Mus musculus OX=10090 GN=Ywhae PE=1 SV=1	0	9.584	12	3	3	2	1	255	29.2	4.74	6.34	3	0	117	113.9	102.4	96.7	102.8	96.7	86.2	84.4
P68510	14-3-3 protein eta OS=Mus musculus OX=10090 GN=Ywhah PE=1 SV=2	0	10.568	12	3	3	1	1	246	28.2	4.89	5.16	3	0	188.7	83	76.4	116.5	71.5	70.7	67.4	125.8
F6VW30	14-3-3 protein theta (Fragment) OS=Mus musculus OX=10090 GN=Ywhaq PE=1 SV=1	0	7.899	10	3	3	1	1	303	34.3	6.38	4.08	3	1	176.5	66.2	53.9	73.6	100.6	141.2	40	148
P63101	14-3-3 protein zeta/delta OS=Mus musculus OX=10090 GN=Ywhaz PE=1 SV=1	0	25.558	26	5	6	4	1	245	27.8	4.79	12.2	5	0	103.2	107.1	90	97.4	109.1	109.6	92	91.7
Q9R092	17-beta-hydroxysteroid dehydrogenase type 6 OS=Mus musculus OX=10090 GN=Hsd17b6 PE=1 SV=1	0	18.003	22	7	7	2	1	317	36.1	8.4	12.2	7	0	130.1	86.8	120.7	92.5	72.1	68	129.2	100.5
A0A0R4J263	1-acyl-sn-glycerol-3-phosphate acyltransferase OS=Mus musculus OX=10090 GN=Agpat1 PE=1 SV=1	0	13.426	12	2	2	2	1	285	31.7	9.14	6.52	2	0	137.6	102	144.3	162.4	40	37.7	83	93
Q059U0	1-acyl-sn-glycerol-3-phosphate acyltransferase OS=Mus musculus OX=10090 GN=Agpat2 PE=1 SV=1	0	5.907	14	2	2	2	1	278	31	8.88	5.05	2	0	113.4	113.2	112.3	126.1	83.2	72.3	75.7	103.9
P51432	1-phosphatidylinositol 4,5-bisphosphate phosphodiesterase beta-3 OS=Mus musculus OX=10090 GN=Plcb3 PE=1 SV=2	0	4.422	2	1	1	1	1	1234	139.4	5.94	3.77	1	0
Q4KWH5	1-phosphatidylinositol 4,5-bisphosphate phosphodiesterase eta-1 OS=Mus musculus OX=10090 GN=Plch1 PE=2 SV=1	0.001	2.537	0	1	2	1	1	1682	187.6	7.33	3.99	1	0	111.1	97.6	95.3	95	112.1	115.1	82.1	91.7
Q9CQ62	2,4-dienoyl-CoA reductase, mitochondrial OS=Mus musculus OX=10090 GN=Decr1 PE=1 SV=1	0	33.311	32	8	8	8	1	335	36.2	8.95	23.53	8	0	112	130.6	135.8	127	77.9	79.8	69.9	67.1
P11928	2'-5'-oligoadenylate synthase 1A OS=Mus musculus OX=10090 GN=Oas1a PE=1 SV=2	0	4.423	7	1	1	1	1	367	42.4	8.09	2.98	1	0	167.4	81.9	86.1	109.5	84.2	76.1	77.6	117.2
Q9DC71	28S ribosomal protein S15, mitochondrial OS=Mus musculus OX=10090 GN=Mrps15 PE=1 SV=2	0.013	1.726	3	1	1	1	1	258	29.4	10.13	2.32	1	0	90.9	112.1	119.4	116	95.8	80.7	97.6	87.5
Q80ZS3	28S ribosomal protein S26, mitochondrial OS=Mus musculus OX=10090 GN=Mrps26 PE=1 SV=1	0.002	2.224	9	1	1	1	1	200	23.4	9.96	3.44	1	0	106.6	74.2	86.4	95.5	78.1	62	145.2	152
Q8BK72	28S ribosomal protein S27, mitochondrial OS=Mus musculus OX=10090 GN=Mrps27 PE=1 SV=2	0	8.943	3	1	2	1	1	415	47.7	5.5	4.94	1	0	142.1	101.4	121	118.9	77.1	83.2	60.9	95.5
G3X9M0	28S ribosomal protein S29, mitochondrial OS=Mus musculus OX=10090 GN=Dap3 PE=1 SV=1	0	2.891	5	1	1	1	1	396	45.3	9.11	3.13	1	0
Q9D0G0	28S ribosomal protein S30, mitochondrial OS=Mus musculus OX=10090 GN=Mrps30 PE=1 SV=1	0	5.404	5	1	1	1	1	442	49.9	9.38	3.3	1	0
Q80W94	2-acylglycerol O-acyltransferase 2 OS=Mus musculus OX=10090 GN=Mogat2 PE=1 SV=1	0	25.659	22	5	7	5	1	334	38.6	9.63	16.42	5	0	91.3	117.3	169.6	137.7	50.7	39.7	98	95.7
O88986	2-amino-3-ketobutyrate coenzyme A ligase, mitochondrial OS=Mus musculus OX=10090 GN=Gcat PE=1 SV=2	0	9.151	9	2	2	2	1	416	44.9	7.33	5.71	2	0	177.3	98	87.8	92.1	69.9	65.2	72	137.6
Q60597	2-oxoglutarate dehydrogenase, mitochondrial OS=Mus musculus OX=10090 GN=Ogdh PE=1 SV=3	0	230.555	45	39	60	39	1	1023	116.4	6.83	162.91	39	0	96.9	120.1	145.6	125	73.5	71.6	88.8	78.5
Q9DB15	39S ribosomal protein L12, mitochondrial OS=Mus musculus OX=10090 GN=Mrpl12 PE=1 SV=2	0	3.127	5	1	1	1	1	201	21.7	9.29	2.6	1	0	91.2	205.5	132.1	85.2	101.4	89.1	95.5
Q9D1P0	39S ribosomal protein L13, mitochondrial OS=Mus musculus OX=10090 GN=Mrpl13 PE=1 SV=1	0.002	2.251	4	1	1	1	1	178	20.7	9.35	0	1	0	119.6	72	97.8	96.8	90.1	79.7	137.1	106.9
Q9D1B9	39S ribosomal protein L28, mitochondrial OS=Mus musculus OX=10090 GN=Mrpl28 PE=1 SV=3	0	2.789	9	1	1	1	1	257	30.2	9.29	2.84	1	0
Q9DCI9	39S ribosomal protein L32, mitochondrial OS=Mus musculus OX=10090 GN=Mrpl32 PE=1 SV=1	0.028	1.296	6	1	1	1	1	187	21.7	9.7	1.97	1	0	62.3	99.8	136.3	86.3	81.6	74.5	139.5	119.7
Q8K2M0	39S ribosomal protein L38, mitochondrial OS=Mus musculus OX=10090 GN=Mrpl38 PE=1 SV=2	0	3.127	4	1	1	1	1	380	45	8.1	2.85	1	0	158	94.7	109.8	116.2	69.3	63.6	91.3	97.1
Q9EQI8	39S ribosomal protein L46, mitochondrial OS=Mus musculus OX=10090 GN=Mrpl46 PE=1 SV=1	0	6.837	12	2	2	2	1	283	32.1	7.4	6.19	2	0	45.7	144.2	86.9	89.5	149.6	76.9	107.1	100.1
Q8K2Y7	39S ribosomal protein L47, mitochondrial OS=Mus musculus OX=10090 GN=Mrpl47 PE=1 SV=2	0.001	2.386	4	1	1	1	1	252	29.7	10.21	0	1	0	100.9	90.5	94.2	146.6	97.8	95	85.6	89.3
Q9CQ40	39S ribosomal protein L49, mitochondrial OS=Mus musculus OX=10090 GN=Mrpl49 PE=1 SV=1	0.041	1.165	7	1	1	1	1	166	19.1	9.5	0	1	0	191.1	138.3	89.7	85.1	78.6	86	62.9	68.3
Q9D1H8	39S ribosomal protein L53, mitochondrial OS=Mus musculus OX=10090 GN=Mrpl53 PE=1 SV=1	0.045	1.067	11	1	1	1	1	118	12.7	9.52	2.11	1	0	87.4	92.7	100.6	110	100.2	108.6	89.3	111.1
A2AFQ2	3-hydroxyacyl-CoA dehydrogenase type-2 OS=Mus musculus OX=10090 GN=Hsd17b10 PE=1 SV=1	0	28.623	36	5	6	5	1	271	28.4	8.76	15.66	5	0	98.7	103.3	97.4	99.4	89.7	93.5	106.3	111.7
Q99L13	3-hydroxyisobutyrate dehydrogenase, mitochondrial OS=Mus musculus OX=10090 GN=Hibadh PE=1 SV=1	0	9.95	9	2	2	2	1	335	35.4	8.13	6.02	2	0	91	127.1	112.9	117.6	74.2	70	102.3	105.1
Q8QZS1	3-hydroxyisobutyryl-CoA hydrolase, mitochondrial OS=Mus musculus OX=10090 GN=Hibch PE=1 SV=1	0	3.257	4	2	2	2	1	385	43	8.06	3.63	2	0	195.1	74.9	80.3	78.7	105	82.5	81.6	101.9
Q921H8	3-ketoacyl-CoA thiolase A, peroxisomal OS=Mus musculus OX=10090 GN=Acaa1a PE=1 SV=1	0	84.234	45	12	15	12	1	424	43.9	8.44	55.1	12	0	120.8	122.3	154.9	162.8	44.1	45.3	73.5	76.3
Q8BWT1	3-ketoacyl-CoA thiolase, mitochondrial OS=Mus musculus OX=10090 GN=Acaa2 PE=1 SV=3	0	45.567	31	9	12	9	1	397	41.8	8.09	30.3	9	0	166.8	106	111.8	115	57.7	57.6	78.5	106.7
Q99J99	3-mercaptopyruvate sulfurtransferase OS=Mus musculus OX=10090 GN=Mpst PE=1 SV=4	0	6.263	4	1	1	1	1	297	33.1	6.47	2.58	1	0
P63325	40S ribosomal protein S10 OS=Mus musculus OX=10090 GN=Rps10 PE=1 SV=1	0	3.814	5	1	1	1	1	165	18.9	10.15	1.86	1	0	81.9	78.9	116.5	121.8	95.6	87.2	99.7	118.3
P62843	40S ribosomal protein S15 OS=Mus musculus OX=10090 GN=Rps15 PE=1 SV=2	0.013	1.677	15	1	1	1	1	145	17	10.39	2.83	1	0
P62245	40S ribosomal protein S15a OS=Mus musculus OX=10090 GN=Rps15a PE=1 SV=2	0	5.014	14	2	2	2	1	130	14.8	10.13	3.6	2	0	73.9	126.1	147.7	110.3	88	70.1	102.7	81.4
P25444	40S ribosomal protein S2 OS=Mus musculus OX=10090 GN=Rps2 PE=1 SV=3	0	22.305	24	7	10	7	1	293	31.2	10.24	22.05	7	0	183.3	114.5	95.2	103.8	70.1	69.9	66.2	97.2
P60867	40S ribosomal protein S20 OS=Mus musculus OX=10090 GN=Rps20 PE=1 SV=1	0.001	2.465	8	1	1	1	1	119	13.4	9.94	2.65	1	0	70.8	86.9	112.1	140.9	102.6	94.4	107.3	85
Q9CQK2	40S ribosomal protein S24 OS=Mus musculus OX=10090 GN=Rps24 PE=2 SV=1	0.029	1.278	11	1	1	1	1	134	15.5	10.8	1.94	1	0
P62852	40S ribosomal protein S25 OS=Mus musculus OX=10090 GN=Rps25 PE=1 SV=1	0	7.78	22	3	3	3	1	125	13.7	10.11	4.8	3	0	127.7	77.3	87.5	96.5	93.7	100.1	73.2	143.9
Q497N1	40S ribosomal protein S26 OS=Mus musculus OX=10090 GN=Rps26 PE=1 SV=1	0	3.22	8	1	1	1	1	115	13	11	2.24	1	0	282.2	68.4	93.3	101.2	61	41.4	62.9	89.6
Q6ZWU9	40S ribosomal protein S27 OS=Mus musculus OX=10090 GN=Rps27 PE=1 SV=3	0.021	1.445	10	1	1	1	1	84	9.5	9.45	0	1	0	121.1	93.6	111.4	117.4	71.2	69	103.1	113.2
P62858	40S ribosomal protein S28 OS=Mus musculus OX=10090 GN=Rps28 PE=1 SV=1	0	4.501	16	1	1	1	1	69	7.8	10.7	2.21	1	0
P97351	40S ribosomal protein S3a OS=Mus musculus OX=10090 GN=Rps3a PE=1 SV=3	0	15.21	22	6	6	6	1	264	29.9	9.73	12.06	6	0	144.7	102.8	91.9	103.4	79.3	87.3	83.4	107.2
V9GWY0	40S ribosomal protein S4 OS=Mus musculus OX=10090 GN=Gm15013 PE=3 SV=1	0	20.744	17	4	5	4	1	266	29.9	9.99	11.27	4	0	92.1	78.8	84.7	84.1	116.3	101.3	107.8	134.8
Q91V55	40S ribosomal protein S5 OS=Mus musculus OX=10090 GN=Rps5 PE=1 SV=1	0	14.269	16	3	4	3	1	204	22.9	9.72	10.17	3	0	114.1	105.6	130.4	126.9	82.5	79.5	72.2	88.9
Q5BLK1	40S ribosomal protein S6 OS=Mus musculus OX=10090 GN=Rps6 PE=1 SV=1	0	21.405	30	8	8	8	1	249	28.7	10.84	15.22	8	0	117.5	113.2	103	118.3	87	89.4	92.4	79.2
Q4FZE6	40S ribosomal protein S7 OS=Mus musculus OX=10090 GN=Rps7 PE=2 SV=1	0	17.465	28	4	4	4	1	194	22.1	10.1	9.15	4	0	110.1	92.5	122.6	113.5	81.2	80.8	112	87.3
P62242	40S ribosomal protein S8 OS=Mus musculus OX=10090 GN=Rps8 PE=1 SV=2	0	14.818	19	3	3	3	1	208	24.2	10.32	10.45	3	0	98.9	138.2	135.2	123.6	72.4	63.4	93.5	74.8
Q6ZWN5	40S ribosomal protein S9 OS=Mus musculus OX=10090 GN=Rps9 PE=1 SV=3	0	13.485	22	4	4	4	1	194	22.6	10.65	9.19	4	0	107.2	133	111.5	114.8	71.6	61.3	115.2	85.3
P61922	4-aminobutyrate aminotransferase, mitochondrial OS=Mus musculus OX=10090 GN=Abat PE=1 SV=1	0	29.517	21	6	7	6	1	500	56.4	8.09	17.07	6	0	92.3	142.2	129.8	135.4	91.3	85.1	77.6	46.2
P10852	4F2 cell-surface antigen heavy chain OS=Mus musculus OX=10090 GN=Slc3a2 PE=1 SV=1	0	80.042	33	15	20	15	1	526	58.3	5.91	57.98	15	0	112	119.1	129.9	125.5	61	52.2	102.9	97.5
P70290	55 kDa erythrocyte membrane protein OS=Mus musculus OX=10090 GN=Mpp1 PE=1 SV=1	0	68.666	32	10	15	10	1	466	52.2	7.2	37.41	10	0	115.3	136.4	100.1	101.2	91.6	86.6	89.4	79.4
P56379	6.8 kDa mitochondrial proteolipid OS=Mus musculus OX=10090 GN=Mp68 PE=1 SV=1	0.036	1.196	14	1	1	1	1	58	6.7	9.99	1.89	1	0	40.7	216.1	225.4	156.9	84.6	28.6	47.6
P63038	60 kDa heat shock protein, mitochondrial OS=Mus musculus OX=10090 GN=Hspd1 PE=1 SV=1	0	210.029	64	28	62	28	1	573	60.9	6.18	185.8	28	0	115.4	122.5	113.8	126.2	72.6	78	83.6	88
Q5FWB6	60S acidic ribosomal protein P0 OS=Mus musculus OX=10090 GN=Rplp0 PE=2 SV=1	0	41.961	29	7	11	7	1	317	34.2	6.25	31.07	7	0	138.3	106.2	105.3	101.9	85.5	88.4	75.5	98.9
P99027	60S acidic ribosomal protein P2 OS=Mus musculus OX=10090 GN=Rplp2 PE=1 SV=3	0	20.01	45	2	3	2	1	115	11.6	4.54	8.66	2	0	73	129.1	123.4	109.5	91.4	86.7	115.1	71.7
P35979	60S ribosomal protein L12 OS=Mus musculus OX=10090 GN=Rpl12 PE=1 SV=2	0	27.575	35	4	6	4	1	165	17.8	9.42	16.13	4	0	148	105.8	106.6	124.5	85.4	84	64.7	80.9
P47963	60S ribosomal protein L13 OS=Mus musculus OX=10090 GN=Rpl13 PE=1 SV=3	0	9.216	13	3	3	3	1	211	24.3	11.55	7.66	3	0	107.4	115.1	108.2	107.3	74	77.2	101.7	109.1
Q9CR57	60S ribosomal protein L14 OS=Mus musculus OX=10090 GN=Rpl14 PE=1 SV=3	0	20.747	24	5	5	5	1	217	23.5	11.02	13.91	5	0	165.8	113.9	109.8	118.4	63.8	59.1	66.1	103.2
A0A1D5RM85	60S ribosomal protein L18a (Fragment) OS=Mus musculus OX=10090 GN=Rpl18a PE=1 SV=1	0	10.462	13	3	3	3	1	219	24.6	9.94	8.12	3	0	103.3	118.3	119.2	106.3	79.5	83.1	77.7	112.6
O09167	60S ribosomal protein L21 OS=Mus musculus OX=10090 GN=Rpl21 PE=1 SV=3	0	4.238	13	3	3	3	1	160	18.6	10.49	6.12	3	0	164.4	109.2	95.3	98.9	74.4	76.4	76	105.5
P62830	60S ribosomal protein L23 OS=Mus musculus OX=10090 GN=Rpl23 PE=1 SV=1	0	3.893	7	1	1	1	1	140	14.9	10.51	3.04	1	0	149.6	93.9	82.1	99.4	99.1	93.6	63	119.3
P62751	60S ribosomal protein L23a OS=Mus musculus OX=10090 GN=Rpl23a PE=1 SV=1	0	14.417	36	6	6	6	1	156	17.7	10.45	10.36	6	0	105.6	91.1	80.7	89.4	98.7	109.5	109.7	115.4
P61358	60S ribosomal protein L27 OS=Mus musculus OX=10090 GN=Rpl27 PE=1 SV=2	0	3.389	7	1	1	1	1	136	15.8	10.56	2.7	1	0	91	130.6	137.7	103.2	79.3	74.7	106.2	77.3
P14115	60S ribosomal protein L27a OS=Mus musculus OX=10090 GN=Rpl27a PE=1 SV=5	0.002	2.355	7	1	1	1	1	148	16.6	11.12	1.89	1	0	71.8	97.9	108.7	90.8	91.2	94.1	121.3	124.2
P47915	60S ribosomal protein L29 OS=Mus musculus OX=10090 GN=Rpl29 PE=1 SV=2	0	7.334	11	2	2	2	1	160	17.6	11.84	5.01	2	0	103.7	142.7	130.4	148.6	48.6	44.6	100.3	81.1
P27659	60S ribosomal protein L3 OS=Mus musculus OX=10090 GN=Rpl3 PE=1 SV=3	0	36.22	26	10	10	10	1	403	46.1	10.21	28.49	10	0	103.6	134.2	128.6	119.3	79.7	74.2	81.2	79.2
A0A0A6YX26	60S ribosomal protein L31 OS=Mus musculus OX=10090 GN=Rpl31 PE=1 SV=1	0	6.34	19	2	2	2	1	129	15	10.61	5.19	2	0	78.1	133.6	127.2	108.3	89.5	67.7	126.5	69.1
P62911	60S ribosomal protein L32 OS=Mus musculus OX=10090 GN=Rpl32 PE=1 SV=2	0	7.493	16	2	2	2	1	135	15.9	11.33	5.64	2	0	110.6	113.5	109.8	101.2	67.3	61.3	115.3	120.9
Q9D1R9	60S ribosomal protein L34 OS=Mus musculus OX=10090 GN=Rpl34 PE=1 SV=2	0	14.971	42	6	6	6	1	117	13.3	11.47	14.47	6	0	133.7	120.1	123	114.5	67.9	67.7	87.5	85.7
Q6ZWV7	60S ribosomal protein L35 OS=Mus musculus OX=10090 GN=Rpl35 PE=1 SV=1	0	6.959	15	2	2	2	1	123	14.5	11.05	4.94	2	0	76.9	105.8	78.8	82.1	140.8	111	112.6	92
O55142	60S ribosomal protein L35a OS=Mus musculus OX=10090 GN=Rpl35a PE=1 SV=2	0	8.175	29	4	4	4	1	110	12.5	10.89	8.47	4	0	134.7	122.9	122.2	121.4	74.1	65.6	78.7	80.4
P47964	60S ribosomal protein L36 OS=Mus musculus OX=10090 GN=Rpl36 PE=1 SV=2	0	4.514	15	2	2	2	1	105	12.2	11.34	4.19	2	0	171.4	118.8	109.9	132.5	65	58.1	65.8	78.6
Q9D8E6	60S ribosomal protein L4 OS=Mus musculus OX=10090 GN=Rpl4 PE=1 SV=3	0	17.882	19	8	8	8	1	419	47.1	11	15.91	8	0	114.1	139.7	148.5	132	63.1	53.2	97.6	51.8
P47911	60S ribosomal protein L6 OS=Mus musculus OX=10090 GN=Rpl6 PE=1 SV=3	0	25.561	23	6	8	6	1	296	33.5	10.7	20.18	6	0	113.5	114.8	121.6	117.1	74.6	65.9	94.1	98.4
P14148	60S ribosomal protein L7 OS=Mus musculus OX=10090 GN=Rpl7 PE=1 SV=2	0	28.598	34	8	11	8	1	270	31.4	10.89	25.61	8	0	113.5	126.9	122.3	121.1	75.8	69.5	84.2	86.8
P62918	60S ribosomal protein L8 OS=Mus musculus OX=10090 GN=Rpl8 PE=1 SV=2	0	7.917	18	2	2	2	1	257	28	11.03	3.69	2	0	159	122.4	114.7	143.3	49.4	55.9	58.3	97
A0A140LIT2	7-dehydrocholesterol reductase OS=Mus musculus OX=10090 GN=Dhcr7 PE=1 SV=1	0.002	2.247	2	1	1	1	1	474	54.2	8.35	2.66	1	0	157.9	101.9	120.9	127.4	55.7	60.7	62.4	113.1
Q8BU33	Acetolactate synthase-like protein OS=Mus musculus OX=10090 GN=Ilvbl PE=1 SV=1	0	52.565	30	9	12	9	1	632	68.1	8.69	38.42	9	0	141.6	121.2	141.9	134.5	47.5	40.1	90	83.3
Q69Z91	Acetyl-coenzyme A synthetase (Fragment) OS=Mus musculus OX=10090 GN=Acss1 PE=2 SV=1	0	14.912	8	4	5	4	1	683	74.7	6.86	9.81	4	0	142.8	114.4	95.6	101	96.9	103.7	67.5	78.1
Q99J27	Acetyl-coenzyme A transporter 1 OS=Mus musculus OX=10090 GN=Slc33a1 PE=1 SV=1	0	3.684	2	1	1	1	1	550	61	8.16	1.71	1	0
Q3TLX9	Acid sphingomyelinase-like phosphodiesterase OS=Mus musculus OX=10090 GN=Smpdl3b PE=1 SV=1	0	43.422	36	11	12	11	1	456	51.6	6.43	35.89	11	0	67.3	76.5	88.9	85.1	129.2	126.8	112.2	114
Q99KI0	Aconitate hydratase, mitochondrial OS=Mus musculus OX=10090 GN=Aco2 PE=1 SV=1	0	206.845	49	33	51	33	1	780	85.4	7.93	139.27	33	0	99.6	124.7	131	121.1	81.8	84.6	79.9	77.3
P68033	Actin, alpha cardiac muscle 1 OS=Mus musculus OX=10090 GN=Actc1 PE=1 SV=1	0	125.004	45	15	257	4	1	377	42	5.39	641.08	15	0	87.3	74.2	65.2	68.8	145	162.8	84.5	112.2
B2RRX1	Actin, beta OS=Mus musculus OX=10090 GN=Actb PE=2 SV=1	0	326.002	82	21	914	9	1	375	41.7	5.48	3152.74	21	16	81.9	91.6	74.6	76	147.8	150.2	87.5	90.4
E9QK41	Actin-binding LIM protein 1 OS=Mus musculus OX=10090 GN=Ablim1 PE=1 SV=1	0	2.902	2	1	1	1	1	861	96.8	8.63	1.73	1	0
Q9R0Q6	Actin-related protein 2/3 complex subunit 1A OS=Mus musculus OX=10090 GN=Arpc1a PE=1 SV=1	0	5.776	8	2	2	1	1	370	41.6	8.18	4.82	2	0	145.5	92.7	111.9	79.3	86.7	94.1	64.1	125.7
Q9CVB6	Actin-related protein 2/3 complex subunit 2 OS=Mus musculus OX=10090 GN=Arpc2 PE=1 SV=3	0	37.731	41	9	13	9	1	300	34.3	7.36	31.44	9	0	135.8	102.8	80.3	92.1	116.9	130	57.7	84.5
Q9JM76	Actin-related protein 2/3 complex subunit 3 OS=Mus musculus OX=10090 GN=Arpc3 PE=1 SV=3	0	21.097	31	6	9	6	1	178	20.5	8.59	17.76	6	0	94.3	111.7	99.8	96.3	124.9	125.1	75.5	72.6
P59999	Actin-related protein 2/3 complex subunit 4 OS=Mus musculus OX=10090 GN=Arpc4 PE=1 SV=3	0	33.495	52	7	8	7	1	168	19.7	8.43	21.72	7	0	101.8	97.6	97	92.4	117	125	89.4	79.8
Q3TKM9	Actin-related protein 2/3 complex subunit 5 OS=Mus musculus OX=10090 GN=Arpc5 PE=2 SV=1	0	23.868	42	6	6	6	1	151	16.2	5.67	15.21	6	0	147.8	110.4	71.7	73.2	108.7	130.7	68.6	88.8
Q91Z25	Actin-related protein 2/3 complex subunit OS=Mus musculus OX=10090 GN=Arpc1b PE=1 SV=1	0	25.12	24	7	8	6	1	376	41.5	8.35	21.97	7	1	100.2	105.6	93.9	97	107.9	112.5	79.1	103.9
Q3TJG2	Acyl carrier protein OS=Mus musculus OX=10090 GN=Ndufab1 PE=2 SV=1	0	17.365	13	3	5	3	1	156	17.4	5.21	13.32	3	0	173.6	162.8	70	70.6	101.1	96.3	82.5	43
Q91WG0	Acylcarnitine hydrolase OS=Mus musculus OX=10090 GN=Ces2c PE=1 SV=1	0	150.425	47	15	34	9	1	561	62.4	5.69	109.11	15	5	97.6	92.5	101.2	109.9	90.9	96.2	108	103.7
Q8K370	Acyl-CoA dehydrogenase family member 10 OS=Mus musculus OX=10090 GN=Acad10 PE=1 SV=1	0	8.874	3	2	2	2	1	1069	118.9	8.24	5.21	2	0	88.6	137.9	108.5	136.5	117.4	108.7	102.5
A0A0R4J0I6	Acyl-CoA dehydrogenase family member 11 OS=Mus musculus OX=10090 GN=Acad11 PE=1 SV=1	0	23.726	14	8	8	8	1	779	87.3	8.43	17.65	8	0	98.8	101.4	139.9	125.9	85.6	82.6	84.5	81.4
Q8JZN5	Acyl-CoA dehydrogenase family member 9, mitochondrial OS=Mus musculus OX=10090 GN=Acad9 PE=1 SV=2	0	7.041	4	2	2	2	1	625	68.7	7.46	6.51	2	0	155.9	98	88.7	103.1	90.2	94.6	64.8	104.8
Q8VCW8	Acyl-CoA synthetase family member 2, mitochondrial OS=Mus musculus OX=10090 GN=Acsf2 PE=1 SV=1	0	49.025	25	10	12	10	1	615	67.9	8.18	36.37	10	0	142.5	117.6	106.1	113.1	79.8	84.7	70	86.3
Q3URE1	Acyl-CoA synthetase family member 3, mitochondrial OS=Mus musculus OX=10090 GN=Acsf3 PE=1 SV=2	0	4.6	3	1	1	1	1	583	65	8.02	3.6	1	0	161.2	109.9	86.8	91.7	88.6	81.3	65.1	115.4
Q3UC67	Acyl-CoA synthetase long-chain family member 5, isoform CRA_b OS=Mus musculus OX=10090 GN=Acsl5 PE=1 SV=1	0	204.492	50	28	65	25	1	683	76.2	7.09	187.24	28	3	109.4	102.2	156.3	132.9	51.8	44.1	101	102.3
Q3U965	Acyl-CoA thioesterase 8, isoform CRA_c OS=Mus musculus OX=10090 GN=Acot8 PE=1 SV=1	0	13.612	17	4	5	4	1	320	35.8	7.64	10.85	4	0	123.5	93	112.7	116.3	83.3	81.8	77.6	111.8
A0A2I3BQ50	Acyl-CoA-binding domain-containing protein 5 OS=Mus musculus OX=10090 GN=Acbd5 PE=1 SV=1	0	6.585	4	2	2	2	1	520	58	5.48	2.16	2	0	74.6	54.6	61.2	70.6	139.6	160.1	94.9	144.4
Q8C168	Acyl-coenzyme A oxidase OS=Mus musculus OX=10090 PE=2 SV=1	0	174.779	49	22	36	8	1	647	72.5	8.25	112.05	22	13	125.8	113.3	150.6	135.2	56.9	56.4	73.5	88.3
Q9CQR4	Acyl-coenzyme A thioesterase 13 OS=Mus musculus OX=10090 GN=Acot13 PE=1 SV=1	0	7.96	14	2	3	2	1	140	15.2	8.82	6.85	2	0	65.9	97.2	110.1	119.6	84.6	85.7	137.6	99.3
Q8BWN8	Acyl-coenzyme A thioesterase 4 OS=Mus musculus OX=10090 GN=Acot4 PE=1 SV=1	0	6.655	7	2	2	2	1	421	46.5	7.85	4.62	2	0	95.5	121.8	111.6	85.8	132.1	77.4	93.9	81.9
Q9R0X4	Acyl-coenzyme A thioesterase 9, mitochondrial OS=Mus musculus OX=10090 GN=Acot9 PE=1 SV=1	0	3.477	3	1	1	1	1	439	50.5	8.59	2.13	1	0
P97823	Acyl-protein thioesterase 1 OS=Mus musculus OX=10090 GN=Lypla1 PE=1 SV=1	0	24.691	20	4	6	4	1	230	24.7	6.62	14.35	4	0	144.8	130.9	96.8	101.2	85.8	88.9	71.7	80
Q8R0F8	Acylpyruvase FAHD1, mitochondrial OS=Mus musculus OX=10090 GN=Fahd1 PE=1 SV=2	0	28.641	34	6	7	6	1	227	25.2	7.69	17.31	6	0	110.6	130.6	87.1	99.2	82.9	82.1	114	93.4
A8ASF5	Acyltransferase OS=Mus musculus OX=10090 GN=Cpt1a PE=2 SV=1	0	22.997	10	6	6	6	1	773	88.3	8.69	13.8	6	0	115.8	107.6	129.8	122.7	68.3	65	85.3	105.6
Q5FWI9	Adaptor protein complex AP-2, mu1 OS=Mus musculus OX=10090 GN=Ap2m1 PE=1 SV=1	0	22.854	20	8	8	8	1	435	49.6	9.54	18.47	8	0	93	107.7	119.4	105.6	97.4	93.2	93.2	90.5
Q9WTP6	Adenylate kinase 2, mitochondrial OS=Mus musculus OX=10090 GN=Ak2 PE=1 SV=5	0	21.853	33	8	8	8	1	239	26.5	7.39	17.4	8	0	85	85.2	98.8	105.3	72.8	71	134.5	147.5
P40124	Adenylyl cyclase-associated protein 1 OS=Mus musculus OX=10090 GN=Cap1 PE=1 SV=4	0	16.584	14	3	3	3	1	474	51.5	7.52	8.51	3	0	110.5	116.4	83.8	89.4	120.5	129.8	81.6	67.9
Q8BM96	Adhesion G-protein coupled receptor G7 OS=Mus musculus OX=10090 GN=Adgrg7 PE=1 SV=2	0	39.78	15	10	11	10	1	785	87.6	8.87	22.8	10	0	81.7	69.7	74.9	83.2	128.1	133.3	113.4	115.7
Q9D7N9	Adipocyte plasma membrane-associated protein OS=Mus musculus OX=10090 GN=Apmap PE=1 SV=1	0	4.657	11	2	3	2	1	415	46.4	6.32	8.69	2	0	250	62.4	55.3	66.4	87.7	77.8	50.4	149.9
P56528	ADP-ribosyl cyclase/cyclic ADP-ribose hydrolase 1 OS=Mus musculus OX=10090 GN=Cd38 PE=1 SV=2	0	5.451	4	1	1	1	1	304	34.4	8.29	2.43	1	0	122.5	80	113.1	102.5	67.3	75.1	105	134.5
A0A0R4J190	ADP-ribosyl cyclase/cyclic ADP-ribose hydrolase 2 OS=Mus musculus OX=10090 GN=Bst1 PE=1 SV=1	0	42.98	36	8	11	8	1	311	34.5	5.63	31.66	8	0	109.8	70.3	71.2	78.2	124.3	131	92.3	123
P61205	ADP-ribosylation factor 3 OS=Mus musculus OX=10090 GN=Arf3 PE=2 SV=2	0	15.716	14	2	3	2	1	181	20.6	7.43	6.65	2	0	94.4	86.3	91.1	66.8	132.3	125.9	112.1	91
Q8VEH3	ADP-ribosylation factor-like protein 8A OS=Mus musculus OX=10090 GN=Arl8a PE=1 SV=1	0	5.048	13	2	2	2	1	186	21.4	7.77	3.59	2	0	92.5	100.3	111.8	100.7	86.4	83.8	104.8	119.6
P46656	Adrenodoxin, mitochondrial OS=Mus musculus OX=10090 GN=Fdx1 PE=1 SV=1	0	4.244	8	2	2	2	1	188	20.1	5.62	1.92	2	0	79.6	143.4	123.6	131.9	63.8	55.3	121.1	81.5
E9Q9C3	Afadin OS=Mus musculus OX=10090 GN=Afdn PE=1 SV=1	0	6.876	1	2	2	2	1	1827	207.2	6.23	4.29	2	0	108.6	77.6	89.9	78.8	130.9	135.5	74	104.9
Q8CG76	Aflatoxin B1 aldehyde reductase member 2 OS=Mus musculus OX=10090 GN=Akr7a2 PE=1 SV=3	0	9.419	8	3	3	3	1	367	40.6	8.12	6.55	3	0	96.3	82.6	89.7	87.8	79.4	80.4	136.1	147.7
A2AS89	Agmatinase, mitochondrial OS=Mus musculus OX=10090 GN=Agmat PE=1 SV=1	0	2.999	8	1	1	1	1	358	38.2	7.87	2.48	1	0
E9Q616	AHNAK nucleoprotein (desmoyokin) OS=Mus musculus OX=10090 GN=Ahnak PE=1 SV=1	0	90.757	21	28	37	28	1	5656	603.9	6.3	61.45	28	0	93.1	67.9	49.8	64.6	142.2	152.9	107.9	121.6
Q7TN79	A-kinase anchor protein 7 isoform gamma OS=Mus musculus OX=10090 GN=Akap7 PE=1 SV=2	0	6.783	4	1	1	1	1	314	35.5	7.87	4.53	1	0	86.9	56.4	35.7	45.7	169.8	172.5	100.7	132.3
Q546G4	Albumin 1 OS=Mus musculus OX=10090 GN=Alb PE=1 SV=1	0	55.061	26	12	14	12	1	608	68.6	6.07	41.15	12	0	101.2	89.1	75.4	86.3	92.1	93.9	144.4	117.6
B1ATI0	Aldehyde dehydrogenase OS=Mus musculus OX=10090 GN=Aldh3a2 PE=1 SV=1	0	49.316	24	9	11	9	1	532	59.2	8.13	29.46	9	0	122.1	124.9	155.3	147	46.2	40	89.8	74.8
Q3TX25	Aldehyde dehydrogenase OS=Mus musculus OX=10090 GN=Aldh3b1 PE=1 SV=1	0	14.506	12	4	4	4	1	468	52.3	7.55	8.82	4	0	87	73.4	85.2	99.1	141.5	118.2	98	97.6
Q9CZS1	Aldehyde dehydrogenase X, mitochondrial OS=Mus musculus OX=10090 GN=Aldh1b1 PE=1 SV=1	0	174.192	63	25	40	23	1	519	57.5	7.02	139.05	25	2	128	127.3	111.1	108.8	83.5	88.9	71.1	81.2
F8VQM0	Alkaline phosphatase OS=Mus musculus OX=10090 GN=Akp3 PE=1 SV=1	0	188.106	44	22	241	3	1	559	60.3	6.6	785.4	22	23	65.2	58.4	74.2	77.3	120.7	124.6	139.2	140.4
F8VPQ6	Alkaline phosphatase OS=Mus musculus OX=10090 GN=Alpi PE=1 SV=1	0	246.795	60	22	119	17	1	554	59.5	6.1	418.22	22	0	68.3	61.1	77.9	83	119.1	126.5	128.9	135.1
Q64FW2	All-trans-retinol 13,14-reductase OS=Mus musculus OX=10090 GN=Retsat PE=1 SV=3	0	15.322	11	5	5	5	1	609	67.3	8.95	7.48	5	0	137.9	78.3	141.7	113.7	57.7	50.4	93.4	126.8
A1A4T2	Alpha glucosidase 2 alpha neutral subunit OS=Mus musculus OX=10090 GN=Ganab PE=2 SV=1	0	120.931	29	21	27	21	1	966	109.3	6.15	81.33	21	0	97.5	97.6	126.6	117.8	91.1	97	86.5	85.8
A0A0F7IQ06	Alpha v integrin OS=Mus musculus OX=10090 GN=Itgav PE=2 SV=1	0.001	2.63	1	1	1	1	1	1044	115.2	5.68	2.57	1	0	138.3	82.7	110.7	104.1	66.6	64.8	117.9	114.8
Q8VCV1	Alpha/beta hydrolase domain-containing protein 17C OS=Mus musculus OX=10090 GN=Abhd17c PE=1 SV=2	0	2.761	8	1	1	1	1	320	35.1	5.64	3	1	0	102.3	91.1	75	86.6	137.5	118.6	103.9	85
Q8VDI9	Alpha-1,2-mannosyltransferase ALG9 OS=Mus musculus OX=10090 GN=Alg9 PE=2 SV=1	0	6.593	3	1	1	1	1	611	69.5	8.94	3.38	1	0
Q7TPR4	Alpha-actinin-1 OS=Mus musculus OX=10090 GN=Actn1 PE=1 SV=1	0	46.166	18	13	16	2	1	892	103	5.38	35.8	13	0	81.3	104.1	105.2	113.7	88.2	100	71.3	136.2
P11477	Alpha-defensin 1 OS=Mus musculus OX=10090 GN=Defa1 PE=1 SV=2	0	3.693	11	1	1	1	1	93	10.5	5.21	2.01	1	0	179.4	122.9	66.3	82.9	58.6	69.6	132.6	87.6
Q45VN2	Alpha-defensin 20 OS=Mus musculus OX=10090 GN=Defa20 PE=3 SV=2	0	5.139	18	2	2	2	1	95	10.6	5.81	2.95	2	0	233.2	141.7	82.1	87.8	62.2	66.2	67.8	59.1
Q8C1N8	Alpha-defensin 22 OS=Mus musculus OX=10090 GN=Defa22 PE=3 SV=1	0	11.034	23	2	3	2	1	93	10.5	7.65	7.8	2	0	191.1	128.6	108.8	118.3	56	60	52.7	84.5
P17533	Alpha-defensin-related sequence 1 OS=Mus musculus OX=10090 GN=Defa-rs1 PE=2 SV=2	0	9.961	16	2	3	2	1	116	12.9	6.05	7.35	2	0	170.3	319.9	95.4	114.4	25.3	21.1	42.7	11
Q8BW75	Amine oxidase [flavin-containing] B OS=Mus musculus OX=10090 GN=Maob PE=1 SV=4	0	54.566	30	12	17	10	1	520	58.5	8.29	47.62	12	0	162.3	127	149.1	141.9	34.8	30.1	70.2	84.6
E9PYN9	Amine oxidase OS=Mus musculus OX=10090 GN=Aoc1 PE=1 SV=1	0	17.671	10	5	6	5	1	756	86	6.7	13.73	5	0	111.1	99.6	116.3	108.6	85.2	86	95.4	97.8
Q3U2X5	Amine oxidase OS=Mus musculus OX=10090 GN=Maoa PE=2 SV=1	0	87.866	42	19	28	17	1	526	59.6	7.81	72.5	19	2	137.8	125.2	159.2	137.4	43.4	37	80.9	79.1
P97449	Aminopeptidase N OS=Mus musculus OX=10090 GN=Anpep PE=1 SV=4	0	561.69	59	43	565	43	1	966	109.6	5.9	1675.46	43	0	79.2	85.2	70.8	72.9	137.2	135.5	114	105.2
Q52JJ6	Aminopeptidase OS=Mus musculus OX=10090 GN=Enpep PE=1 SV=1	0	277.521	39	33	74	33	1	945	107.9	5.44	221.71	33	0	81.1	92.9	77	80.5	132.9	134.6	107.5	93.4
Q8R0I0	Angiotensin-converting enzyme 2 OS=Mus musculus OX=10090 GN=Ace2 PE=1 SV=1	0	247.753	56	30	58	30	1	805	92.3	5.54	182.91	30	0	66.2	85	93.5	90.3	118.5	114.7	126.6	105.2
Q3TU20	Angiotensin-converting enzyme OS=Mus musculus OX=10090 GN=Ace PE=2 SV=1	0	163.31	31	32	43	32	1	1312	150.8	6.55	120.74	32	0	92.1	86.6	86.4	87.1	115.2	119.3	106.4	106.9
J9RV59	Anion exchange protein OS=Mus musculus OX=10090 GN=Slc4a7 PE=2 SV=1	0	33.286	10	10	10	10	1	1254	140.2	6.39	27.36	10	0	85.8	82.3	137.1	113.7	76.1	58.3	120	126.6
Q8K3X6	Ankyrin repeat and SAM domain-containing protein 4B OS=Mus musculus OX=10090 GN=Anks4b PE=1 SV=1	0	31.104	16	5	8	5	1	423	47.9	4.96	25.13	5	0	44.3	48	73.8	84.8	150.7	158.5	123	116.9
Q99JG3	Annexin A13 OS=Mus musculus OX=10090 GN=Anxa13 PE=1 SV=3	0	106.238	59	17	31	17	1	317	35.9	5.99	75.01	17	0	65.8	57.5	121.1	113.5	90.7	92.8	124.6	134.1
P97429	Annexin A4 OS=Mus musculus OX=10090 GN=Anxa4 PE=1 SV=4	0	41.764	34	8	10	8	1	319	35.9	5.57	25.98	8	0	107.6	96.6	71.6	83.1	116	119.3	102.9	102.8
Q542G9	Annexin OS=Mus musculus OX=10090 GN=Anxa2 PE=1 SV=1	0	94.524	56	18	26	18	1	339	38.7	7.69	74.84	18	0	80.7	72.7	91.9	89	139	147.9	82.7	96.1
A0A2I3BPX3	Anoctamin OS=Mus musculus OX=10090 GN=Ano6 PE=1 SV=1	0	42.908	13	11	14	11	1	932	108.4	6.79	35.44	11	0	83.3	96.5	91.6	86.6	113.2	110.9	111	106.9
O88312	Anterior gradient protein 2 homolog OS=Mus musculus OX=10090 GN=Agr2 PE=1 SV=1	0	25.789	36	4	9	4	1	175	19.9	9.01	22.8	4	0	116.4	141.4	67	68.2	105.3	113.1	107.7	80.9
Q921A6	Anti-CEA 79 single chain Fv (Fragment) OS=Mus musculus OX=10090 PE=1 SV=1	0.013	1.652	3	1	1	1	1	241	26.1	8.73	1.72	1	0	115.2	61.5	73.6	51.1	121	123.4	95.4	158.9
P36371	Antigen peptide transporter 2 OS=Mus musculus OX=10090 GN=Tap2 PE=1 SV=1	0	9.853	9	4	4	4	1	702	77.4	7.24	4.92	4	0	128	99.6	143.9	146.1	54.4	52.2	69.3	106.5
Q8CC13	AP complex subunit beta OS=Mus musculus OX=10090 GN=Ap1b1 PE=2 SV=1	0	30.547	13	12	12	5	1	953	104.9	5.06	22.74	12	0	112.1	80.3	85.6	98	96.1	98.2	121.8	107.8
Q5SWR1	AP complex subunit beta OS=Mus musculus OX=10090 GN=Ap2b1 PE=2 SV=1	0	63.214	20	17	19	10	1	951	105.7	5.34	51.52	17	5	94.7	103.7	112.6	98.1	107.3	102.8	92	88.9
Q3UKX8	AP-1 complex subunit gamma OS=Mus musculus OX=10090 GN=Ap1g1 PE=2 SV=1	0.002	2.305	1	1	1	1	1	825	91.6	6.8	1.95	1	0
P17426	AP-2 complex subunit alpha-1 OS=Mus musculus OX=10090 GN=Ap2a1 PE=1 SV=1	0	29.412	11	9	9	1	1	977	107.6	7.03	19.59	9	0
P62743	AP-2 complex subunit sigma OS=Mus musculus OX=10090 GN=Ap2s1 PE=1 SV=1	0	8.563	24	4	4	4	1	142	17	6.18	8.47	4	0	90.9	105.3	107.5	102.7	115.6	101.2	85.7	91.2
Q00623	Apolipoprotein A-I OS=Mus musculus OX=10090 GN=Apoa1 PE=1 SV=2	0	19.01	16	4	5	4	1	264	30.6	5.73	9.65	4	0	163.9	153.8	79.5	88.3	84.6	81.4	72	76.4
P06728	Apolipoprotein A-IV OS=Mus musculus OX=10090 GN=Apoa4 PE=1 SV=3	0	136.94	61	22	33	22	1	395	45	5.47	88.73	22	0	108.7	132.5	93.4	78	92.6	91.1	117.4	86.3
E9Q414	Apolipoprotein B-100 OS=Mus musculus OX=10090 GN=Apob PE=1 SV=1	0	149.909	10	39	43	39	1	4505	509.1	6.81	102.48	39	0	112.6	103.7	136.2	131.2	66.6	58.7	91.6	99.4
Q54AA2	Apoptosis-associated speck-like protein containing CARD OS=Mus musculus OX=10090 GN=Pycard PE=1 SV=1	0	15.949	29	4	4	4	1	193	21.4	5.43	7.09	4	0	117.3	110.7	63.5	86.4	122.6	127.4	86.4	85.7
Q9Z0X1	Apoptosis-inducing factor 1, mitochondrial OS=Mus musculus OX=10090 GN=Aifm1 PE=1 SV=1	0	39.724	15	8	10	8	1	612	66.7	9.17	23.94	8	0	118.3	107.4	135.2	139.1	56.1	67.8	79.3	96.8
Q02013	Aquaporin-1 OS=Mus musculus OX=10090 GN=Aqp1 PE=1 SV=3	0	5.175	6	2	2	2	1	269	28.8	7.43	0	2	0	78.3	65.3	75.1	87.8	93.5	103.1	91	205.8
O08691	Arginase-2, mitochondrial OS=Mus musculus OX=10090 GN=Arg2 PE=1 SV=1	0	63.556	40	10	17	10	1	354	38.9	6.58	48.24	10	0	118.9	128.4	129.9	124.2	66.6	68.4	80.9	82.8
Q3TMX5	Arginine-rich, mutated in early stage tumors, isoform CRA_b OS=Mus musculus OX=10090 GN=Manf PE=1 SV=1	0	41.237	37	7	9	7	1	179	20.4	8.25	29.38	7	0	90.9	116.2	84.7	103.9	92.1	96.7	110.6	104.9
Q9D7A8	Armadillo repeat-containing protein 1 OS=Mus musculus OX=10090 GN=Armc1 PE=1 SV=1	0.018	1.548	3	1	1	1	1	282	31.2	5.57	2.19	1	0	87.2	95.1	97.3	97.3	111.2	115.4	105.3	91
Q5SW83	ARP2 actin-related protein 2 homolog (Yeast) OS=Mus musculus OX=10090 GN=Actr2 PE=1 SV=1	0	44.89	22	7	10	7	1	394	44.7	6.74	24.85	7	0	129.5	119.1	83.3	82.8	110.7	105.6	87.3	81.6
Q99PG0	Arylacetamide deacetylase OS=Mus musculus OX=10090 GN=Aadac PE=1 SV=3	0	48.174	25	7	9	7	1	398	45.2	7.49	27.3	7	0	94.2	101.3	195.1	155.4	38.7	31.3	90.4	93.7
P05202	Aspartate aminotransferase, mitochondrial OS=Mus musculus OX=10090 GN=Got2 PE=1 SV=1	0	28.478	26	10	10	10	1	430	47.4	9	26.39	10	0	105.2	135.9	120.6	110.5	77.1	74.1	89.4	87.2
Q8BSY0	Aspartyl/asparaginyl beta-hydroxylase OS=Mus musculus OX=10090 GN=Asph PE=1 SV=1	0.004	1.957	1	1	1	1	1	741	83	5.08	1.81	1	0	205.8	92.6	88.2	108.3	108.8	73.4	122.9
Q6PA06	Atlastin-2 OS=Mus musculus OX=10090 GN=Atl2 PE=1 SV=1	0	6.774	3	2	2	2	1	583	66.2	5.43	4.73	2	0	85	107.9	121.7	124.5	71.2	76.3	94.6	118.8
Q91YH5	Atlastin-3 OS=Mus musculus OX=10090 GN=Atl3 PE=1 SV=1	0.021	1.445	3	1	1	1	1	541	60.5	6.1	2.31	1	0	130.8	101	113.5	105.2	62.4	62.4	119.6	105.1
Q03265	ATP synthase subunit alpha, mitochondrial OS=Mus musculus OX=10090 GN=Atp5f1a PE=1 SV=1	0	205.674	58	29	80	29	1	553	59.7	9.19	242.32	29	0	98.2	119.9	121.1	110.9	82.7	79.3	102.9	85
P56480	ATP synthase subunit beta, mitochondrial OS=Mus musculus OX=10090 GN=Atp5f1b PE=1 SV=2	0	446.571	78	29	209	29	1	529	56.3	5.34	631.02	29	0	100.5	106	94.2	97.1	102.7	106.3	97.4	95.8
Q9DCX2	ATP synthase subunit d, mitochondrial OS=Mus musculus OX=10090 GN=Atp5h PE=1 SV=3	0	46.005	62	7	12	7	1	161	18.7	5.69	33.8	7	0	126.7	153.8	138.7	143.9	44.7	36.7	79.9	75.7
Q06185	ATP synthase subunit e, mitochondrial OS=Mus musculus OX=10090 GN=Atp5i PE=1 SV=2	0	9.359	35	2	2	2	1	71	8.2	9.35	6.38	2	0	129.9	142.5	166.6	160.5	43.8	36.5	69.8	50.4
P56382	ATP synthase subunit epsilon, mitochondrial OS=Mus musculus OX=10090 GN=Atp5f1e PE=1 SV=2	0	4.748	42	3	3	3	1	52	5.8	10.01	7.76	3	0	64.1	185.9	153.4	114.2	77.1	63.2	100.3	41.9
P56135	ATP synthase subunit f, mitochondrial OS=Mus musculus OX=10090 GN=Atp5j2 PE=1 SV=3	0	7.225	26	2	2	2	1	88	10.3	9.95	3.89	2	0	126.5	151.7	150.8	146.4	57.1	32.3	62	73.2
Q3UD06	ATP synthase subunit gamma OS=Mus musculus OX=10090 GN=Atp5c1 PE=1 SV=1	0	57.591	46	11	25	11	1	298	32.9	9.01	53.14	11	0	123.8	138.4	143.2	126	62.7	53.9	85	67.1
Q9DB20	ATP synthase subunit O, mitochondrial OS=Mus musculus OX=10090 GN=Atp5o PE=1 SV=1	0	50.521	56	10	13	10	1	213	23.3	9.99	37	10	0	127.9	141	146.9	141.3	42.3	39	85.3	76.2
Q4FK74	ATP synthase, H+ transporting, mitochondrial F1 complex, delta subunit, isoform CRA_c OS=Mus musculus OX=10090 GN=Atp5d PE=1 SV=1	0	9.564	14	2	2	2	1	168	17.6	5.08	6.35	2	0	134.9	150.3	75.4	80.3	93.4	105.8	91.4	68.5
P97450	ATP synthase-coupling factor 6, mitochondrial OS=Mus musculus OX=10090 GN=Atp5j PE=1 SV=1	0	13.643	31	3	3	3	1	108	12.5	9.36	10	3	0	293.2	224.5	39	60.4	65.1	49.1	27	41.9
Q9D5T0	ATPase family AAA domain-containing protein 1 OS=Mus musculus OX=10090 GN=Atad1 PE=1 SV=1	0	11.016	10	2	2	2	1	361	40.7	6.9	3.68	2	0	65.9	92.3	74.6	75.6	125.3	140.6	124	101.6
Q925I1	ATPase family AAA domain-containing protein 3 OS=Mus musculus OX=10090 GN=Atad3 PE=1 SV=1	0	13.683	9	4	4	4	1	591	66.7	9.29	8.95	4	0	171.5	92	102.7	123.6	62.4	51.6	81.5	114.7
E9PV44	ATPase inhibitor, mitochondrial OS=Mus musculus OX=10090 GN=Atpif1 PE=1 SV=1	0	5.439	23	2	2	2	1	74	8.8	9.31	5.86	2	0	82.6	133.7	74.2	94	62.9	66.9	180.6	105.2
Q5DTI2	ATPase, Ca++ transporting, cardiac muscle, slow twitch 2, isoform CRA_b (Fragment) OS=Mus musculus OX=10090 GN=Atp2a2 PE=2 SV=1	0	85.152	21	19	22	19	1	1061	116.5	5.5	61.21	19	0	122.7	117.8	150.8	125.2	57.8	47.2	90.3	88.3
P48410	ATP-binding cassette sub-family D member 1 OS=Mus musculus OX=10090 GN=Abcd1 PE=1 SV=1	0	11.798	5	3	3	3	1	736	81.8	8.7	5.37	3	0	121.7	111.1	148.6	131	55.1	49.7	80.5	102.3
P55096	ATP-binding cassette sub-family D member 3 OS=Mus musculus OX=10090 GN=Abcd3 PE=1 SV=2	0	60.436	24	13	14	13	1	659	75.4	9.26	45.09	13	0	135.5	129.5	169.1	137.4	41.7	36.2	68.8	81.7
A0A0R4J0B6	ATP-binding cassette sub-family G member 2 OS=Mus musculus OX=10090 GN=Abcg2 PE=1 SV=1	0	43.839	12	7	10	7	1	657	73	8.54	31.45	7	0	84	71.5	77.2	76.4	127.2	132.5	108.2	123.1
Q99PE8	ATP-binding cassette sub-family G member 5 OS=Mus musculus OX=10090 GN=Abcg5 PE=1 SV=1	0	18.242	9	6	7	6	1	652	73.2	8.06	17.08	6	0	71.7	82.6	99.5	86.8	124.8	113.4	115.7	105.5
Q9DBM0	ATP-binding cassette sub-family G member 8 OS=Mus musculus OX=10090 GN=Abcg8 PE=1 SV=1	0	35.372	12	6	8	6	1	673	75.9	7.33	20.02	6	0	76.2	78.1	84.1	88	130.8	129.3	100.4	113
Q9JHS4	ATP-dependent Clp protease ATP-binding subunit clpX-like, mitochondrial OS=Mus musculus OX=10090 GN=Clpx PE=1 SV=2	0	2.78	1	1	1	1	1	634	69.2	7.71	2.34	1	0	105.3	134.2	109	137.5	94.6	74.8	89.3	55.3
O88696	ATP-dependent Clp protease proteolytic subunit, mitochondrial OS=Mus musculus OX=10090 GN=Clpp PE=1 SV=1	0	8.802	7	1	1	1	1	272	29.8	7.47	3.94	1	0	118.2	121.7	100.2	115.5	88.9	95.9	83.2	76.2
P18572	Basigin OS=Mus musculus OX=10090 GN=Bsg PE=1 SV=2	0	18.488	14	5	5	5	1	389	42.4	5.85	12.83	5	0	87.4	102.6	118.3	128	66.4	59	118.6	119.8
O08734	Bcl-2 homologous antagonist/killer OS=Mus musculus OX=10090 GN=Bak1 PE=1 SV=3	0	5.805	23	2	2	2	1	209	23.3	6.18	7.01	2	0	120.2	130.8	170.2	175.3	67.2	38.8	97.5
P59017	Bcl-2-like protein 13 OS=Mus musculus OX=10090 GN=Bcl2l13 PE=1 SV=2	0	3.213	3	1	1	1	1	434	46.7	4.59	1.7	1	0	127	118.4	89.4	101.1	57.4	56.6	123.1	127
Q3TQ70	Beta1 subnuit of GTP-binding protein OS=Mus musculus OX=10090 GN=Gnb1 PE=1 SV=1	0	72.871	43	10	30	6	1	340	37.4	6	88.28	10	4	98.3	87.3	88.2	92.3	114.9	122.7	93.2	103.1
F8VBU4	Beta-1,4 N-acetylgalactosaminyltransferase OS=Mus musculus domesticus OX=10092 GN=B4galnt2 PE=3 SV=1	0	6.325	6	3	3	3	1	510	58.3	8.94	4.1	3	0	100.6	147.8	139.9	137.7	64.6	68.3	75.8	65.2
A0A1Z4EAV4	Beta-1,4-N-acetyl-galactosaminyl transferase 1 OS=Mus musculus OX=10090 GN=B4galnt1 PE=2 SV=1	0	2.958	2	1	1	1	1	569	63.4	9.28	0	1	0
P01887	Beta-2-microglobulin OS=Mus musculus OX=10090 GN=B2m PE=1 SV=2	0	6.97	15	2	2	2	1	119	13.8	8.44	4.3	2	0	160.4	160.9	80.4	81.9	87.1	88.9	73.5	67
Q8BFZ3	Beta-actin-like protein 2 OS=Mus musculus OX=10090 GN=Actbl2 PE=1 SV=1	0	104.258	36	8	188	2	1	376	42	5.49	481.88	8	0	149.1	46.8	44.9	67.2	128.1	149.9	77.7	136.4
Q3KNZ2	Beta-carotene 9', 10'-dioxygenase 2 OS=Mus musculus OX=10090 GN=Bco2 PE=2 SV=1	0.002	2.115	4	1	1	1	1	532	60.1	6.54	3.52	1	0
P20060	Beta-hexosaminidase subunit beta OS=Mus musculus OX=10090 GN=Hexb PE=1 SV=2	0	17.364	19	6	7	6	1	536	61.1	8.12	16.32	6	0	109.3	89.9	118.6	113.2	92.6	94.9	83.1	98.3
O88428	Bifunctional 3'-phosphoadenosine 5'-phosphosulfate synthase 2 OS=Mus musculus OX=10090 GN=Papss2 PE=1 SV=2	0	3.579	3	1	1	1	1	621	70.3	7.58	3.28	1	0	149.3	104.3	102.2	111.8	98.1	90.3	63.7	80.3
P34914	Bifunctional epoxide hydrolase 2 OS=Mus musculus OX=10090 GN=Ephx2 PE=1 SV=2	0	67.179	42	13	20	13	1	554	62.5	6.19	61.36	13	0	119.3	111.4	163.1	150.3	54.6	52.6	72.8	75.9
J3QNY6	Bile salt export pump OS=Mus musculus OX=10090 GN=Abcb11 PE=1 SV=1	0	18.033	2	2	3	1	1	1321	146.7	7.46	9.76	2	0	91	66.4	79	65	143.7	143.2	104.6	106.9
Q9DBJ3	Brain-specific angiogenesis inhibitor 1-associated protein 2-like protein 1 OS=Mus musculus OX=10090 GN=Baiap2l1 PE=1 SV=1	0	34.51	22	12	13	12	1	514	57.2	8.75	30.34	12	0	58.6	50.6	84.4	88.2	130.6	131	124	132.7
Q80Y61	Brain-specific angiogenesis inhibitor 1-associated protein 2-like protein 2 OS=Mus musculus OX=10090 GN=Baiap2l2 PE=1 SV=1	0	12.471	14	4	4	4	1	522	58.4	9.5	2.27	4	0
Q7TST0	Butyrophilin-like protein 1 OS=Mus musculus OX=10090 GN=Btnl1 PE=2 SV=3	0	5.258	6	1	1	1	1	509	57.7	5.44	3.98	1	0	207.9	76.2	97.1	107.5	47	66.3	61.3	136.7
A1L2Z3	C230096C10Rik protein OS=Mus musculus OX=10090 GN=Emc1 PE=2 SV=1	0.024	1.322	1	1	1	1	1	997	111.6	7.43	1.81	1	0	69.8	75.2	88.5	84.1	119.4	127.5	137.8	97.7
A0A0R4IZW5	Cadherin 1, isoform CRA_b OS=Mus musculus OX=10090 GN=Cdh1 PE=1 SV=1	0	35.594	11	8	9	8	1	884	98.2	4.84	23.13	8	0	111.4	114.4	79.9	106.3	97.2	98.6	94.9	97.3
E9Q7P9	Cadherin-related family member 2 OS=Mus musculus OX=10090 GN=Cdhr2 PE=1 SV=1	0	54.033	10	11	14	11	1	1308	142.5	4.44	36.56	11	0	64.5	72.3	77.6	86.3	116.4	116.5	140.4	126
A0PJK7	Cadherin-related family member 5 OS=Mus musculus OX=10090 GN=Cdhr5 PE=1 SV=1	0	86.796	23	14	24	14	1	831	88.2	5.02	62.65	14	0	59.5	80.1	75.6	82.4	109.9	109.1	161.4	122
P61022	Calcineurin B homologous protein 1 OS=Mus musculus OX=10090 GN=Chp1 PE=1 SV=2	0	19.326	30	4	5	4	1	195	22.4	5.1	9.75	4	0	56.1	74.6	74.4	72.9	115.2	118.1	125.4	163.2
Q9D869	Calcineurin B homologous protein 2 OS=Mus musculus OX=10090 GN=Chp2 PE=2 SV=4	0	24.964	38	6	9	6	1	196	22.6	5.72	20.38	6	0	34.2	38.8	75.1	60.3	67.1	65.4	267.3	191.9
Q9Z0F4	Calcium and integrin-binding protein 1 OS=Mus musculus OX=10090 GN=Cib1 PE=1 SV=3	0	16.5	33	4	5	4	1	191	21.8	4.65	13.92	4	0	71.1	70.6	80.5	72.9	128.3	127	124.4	125.3
A0A0A6YVS2	Calcium load-activated calcium channel (Fragment) OS=Mus musculus OX=10090 GN=Tmco1 PE=1 SV=1	0	6.207	13	2	2	2	1	200	22.4	10.01	3.35	2	0	209.8	69.3	72.2	106.9	89.7	78.3	79.4	94.4
Q3UMR5	Calcium uniporter protein, mitochondrial OS=Mus musculus OX=10090 GN=Mcu PE=1 SV=2	0	21.595	17	5	6	5	1	350	39.7	8.56	19.1	5	0	95.1	134.4	165.3	128.2	52.4	37.6	115.4	71.7
Q8VCX5	Calcium uptake protein 1, mitochondrial OS=Mus musculus OX=10090 GN=Micu1 PE=1 SV=1	0	9.286	6	2	2	2	1	477	54.3	8.59	5.53	2	0
Q8CD10	Calcium uptake protein 2, mitochondrial OS=Mus musculus OX=10090 GN=Micu2 PE=1 SV=2	0	3.531	4	1	1	1	1	432	49.4	9.45	2.33	1	0	103.9	128.1	159.5	131.5	59.5	57.9	74	85.6
G3X8Z1	Calcium-activated chloride channel regulator 4A OS=Mus musculus OX=10090 GN=Clca4a PE=1 SV=1	0	107.882	31	24	33	13	1	925	102	5.2	91.27	24	10	77	95	61.8	70.5	117.3	120.6	134.2	123.6
Q9QXX4	Calcium-binding mitochondrial carrier protein Aralar2 OS=Mus musculus OX=10090 GN=Slc25a13 PE=1 SV=1	0.002	2.081	1	1	1	1	1	676	74.4	8.6	0	1	0	119.2	86.3	99.9	102.7	74.1	65.9	69.6	182.3
Q8BMD8	Calcium-binding mitochondrial carrier protein SCaMC-1 OS=Mus musculus OX=10090 GN=Slc25a24 PE=1 SV=1	0	38.081	16	6	9	6	1	475	52.9	7.43	28.74	6	0	116.5	142.6	165	141.7	44	40.7	76.1	73.4
Q3UKW2	Calmodulin-1 OS=Mus musculus OX=10090 GN=Calm1 PE=1 SV=1	0	139.5	64	12	375	12	1	197	21.5	4.35	1263.41	12	0	82.5	85.7	49.7	65.6	127.9	139.6	132.1	117
Q91WQ9	Calmodulin-like protein 4 OS=Mus musculus OX=10090 GN=Calml4 PE=1 SV=2	0	35.068	63	10	10	10	1	153	17.7	7.96	27.39	10	0	73.5	76.9	51.5	59.8	178.2	193.3	77.3	89.5
B2MWM9	Calreticulin OS=Mus musculus OX=10090 GN=Calr PE=1 SV=1	0	156.402	65	22	69	22	1	416	48	4.49	233.18	22	0	98.6	101	95.3	109.4	83.2	90.5	110.7	111.3
Q3TUF3	Calumenin, isoform CRA_a OS=Mus musculus OX=10090 GN=Calu PE=1 SV=1	0	8.017	14	4	4	4	1	315	37	4.67	4.84	4	0	94.8	103.6	93.4	109.1	85	86.1	122.3	105.6
P05132	cAMP-dependent protein kinase catalytic subunit alpha OS=Mus musculus OX=10090 GN=Prkaca PE=1 SV=3	0	23.813	20	6	6	6	1	351	40.5	8.79	16.47	6	0	110.7	76.2	77.1	83.4	122.3	110	91.1	129.1
Q8VI47	Canalicular multispecific organic anion transporter 1 OS=Mus musculus OX=10090 GN=Abcc2 PE=1 SV=2	0	92.179	20	24	26	24	1	1543	173.6	8.65	64.31	24	0	87.1	69.1	77.7	77.6	123.6	132.8	108.7	123.4
B2RX12	Canalicular multispecific organic anion transporter 2 OS=Mus musculus OX=10090 GN=Abcc3 PE=1 SV=1	0	10.115	2	3	3	3	1	1523	169	7.06	5.22	3	0	138	88.1	95.1	86.1	115.1	81.9	77.1	118.6
Q923G3	Capping protein (Actin filament) muscle Z-line, beta OS=Mus musculus OX=10090 GN=Capzb PE=2 SV=1	0	61.656	53	11	14	11	1	272	30.6	6	41.22	11	0	112.3	108.9	106.1	117.6	100.5	97.3	81.3	75.9
Q8C196	Carbamoyl-phosphate synthase [ammonia], mitochondrial OS=Mus musculus OX=10090 GN=Cps1 PE=1 SV=2	0	330.104	44	58	80	58	1	1500	164.5	6.92	234.76	58	0	109.8	123.5	122.3	117.1	83.4	84.2	77.1	82.6
B2RXY7	Carbonyl reductase 1 OS=Mus musculus OX=10090 GN=Cbr1 PE=1 SV=1	0.002	2.066	3	1	1	1	1	277	30.6	8.31	2.07	1	0	243.6	70.7	61	85.9	105.6	81.3	74.1	77.8
Q91VT4	Carbonyl reductase family member 4 OS=Mus musculus OX=10090 GN=Cbr4 PE=1 SV=2	0	6.682	5	1	1	1	1	236	25.4	9.69	3.2	1	0	170.2	132.4	101.1	88.5	89.8	83.7		134.4
Q8VCT4	Carboxylesterase 1D OS=Mus musculus OX=10090 GN=Ces1d PE=1 SV=1	0	27.833	24	9	9	8	1	565	61.7	6.61	21.66	9	0	88.9	106	131.6	127.5	85.8	84.9	94	81.4
Q64176	Carboxylesterase 1E OS=Mus musculus OX=10090 GN=Ces1e PE=1 SV=1	0	18.747	9	4	5	1	1	562	61.5	6.15	13.22	4	0	59.2	102.7	143.2	145.9	64	76.2	93.3	115.5
Q91WU0	Carboxylesterase 1F OS=Mus musculus OX=10090 GN=Ces1f PE=1 SV=1	0	163.945	55	22	50	18	1	561	61.6	6.48	153.75	22	4	83.3	87.7	147.4	143.3	76	78.6	93	90.6
Q6PDB7	Carboxylic ester hydrolase OS=Mus musculus OX=10090 GN=Ces2b PE=1 SV=1	0	38.482	21	9	11	1	1	556	61.9	6.09	32.22	9	1	80.7	58.9	70.9	75.1	107.1	117.9	113.4	176
Q08ED5	Carboxylic ester hydrolase OS=Mus musculus OX=10090 GN=Ces2f PE=2 SV=1	0	20.316	5	2	4	1	1	561	62.7	7.47	13.68	2	0	64.4	106.2	112.6	114.3	83.8	116.8	119.6	82.3
E9PV38	Carboxylic ester hydrolase OS=Mus musculus OX=10090 GN=Ces2g PE=1 SV=1	0	46.09	19	8	10	2	1	560	62.7	6.04	30.52	8	0	46.4	119	186.2	139.8	73.9	59.4	105.3	70
P31809	Carcinoembryonic antigen-related cell adhesion molecule 1 OS=Mus musculus OX=10090 GN=Ceacam1 PE=1 SV=1	0	33.557	8	3	5	3	1	521	57	5.58	17.63	3	0	76.3	69.1	62.5	78.1	125.7	136.2	113.8	138.2
Q9D2Z1	Carcinoembryonic antigen-related cell adhesion molecule 20 OS=Mus musculus OX=10090 GN=Ceacam20 PE=1 SV=1	0	23.9	12	5	6	5	1	577	63.4	7.15	12.78	5	0	132.1	97.9	101.9	115	75.3	82.6	88.9	106.3
P47934	Carnitine O-acetyltransferase OS=Mus musculus OX=10090 GN=Crat PE=1 SV=3	0	23.033	10	5	6	5	1	626	70.8	8.44	14.06	5	0	128.6	110.8	123.3	132.3	76.2	65.1	73.2	90.5
P52825	Carnitine O-palmitoyltransferase 2, mitochondrial OS=Mus musculus OX=10090 GN=Cpt2 PE=1 SV=2	0	61.47	33	17	22	1	1	658	73.9	8.37	52.88	17	0	101.7	135	143.9	138.5	67.6	76.8	94	42.6
E9PWB2	Casein kinase I isoform alpha OS=Mus musculus OX=10090 GN=Csnk1a1 PE=1 SV=1	0	5.674	5	2	2	2	1	374	43.4	9.44	4.69	2	0	157.2	68.9	72	83.2	83.1	86.3	83.3	166
Q8C4X2	Casein kinase I isoform gamma-3 OS=Mus musculus OX=10090 GN=Csnk1g3 PE=1 SV=2	0	5.87	6	2	2	2	1	424	48.9	9.11	5.29	2	0
P24270	Catalase OS=Mus musculus OX=10090 GN=Cat PE=1 SV=4	0	148.421	59	24	33	24	1	527	59.8	7.88	108.17	24	0	114.1	107.9	169.3	155.4	51.8	52	71.3	78.1
Q8BIG7	Catechol O-methyltransferase domain-containing protein 1 OS=Mus musculus OX=10090 GN=Comtd1 PE=1 SV=1	0	14.339	20	3	5	3	1	262	28.9	8.32	7.12	3	0	154.3	135.4	168.6	136.3	40	44.5	51.8	69.1
O88587	Catechol O-methyltransferase OS=Mus musculus OX=10090 GN=Comt PE=1 SV=2	0	9.901	10	2	2	2	1	265	29.5	5.83	6.01	2	0	101.4	141.7	168.4	144	53.3	48.2	94.6	48.4
Q02248	Catenin beta-1 OS=Mus musculus OX=10090 GN=Ctnnb1 PE=1 SV=1	0	139.322	44	25	35	22	1	781	85.4	5.86	105.7	25	2	113.5	114.9	96.3	93.3	104.2	106.9	81.5	89.5
E9Q8Z8	Catenin delta-1 OS=Mus musculus OX=10090 GN=Ctnnd1 PE=1 SV=1	0	128.658	34	23	28	1	1	967	108.1	6.23	73.18	23	21	122.7	100.9	98.9	104.5	88.9	86	96.7	101.4
E9Q8Z5	Catenin delta-1 OS=Mus musculus OX=10090 GN=Ctnnd1 PE=1 SV=1	0	126.275	35	23	28	1	1	940	104.9	6.28	73.21	23	0
P10605	Cathepsin B OS=Mus musculus OX=10090 GN=Ctsb PE=1 SV=2	0	4.459	3	1	1	1	1	339	37.3	5.91	2.88	1	0	100.7	84.7	128.1	101	101	85.6	82	116.9
Q9ES94	Cathepsin Z OS=Mus musculus OX=10090 GN=Ctsz PE=2 SV=1	0	6.453	12	1	1	1	1	307	34.2	6.6	4.4	1	0
O35566	CD151 antigen OS=Mus musculus OX=10090 GN=Cd151 PE=1 SV=2	0	5.953	6	2	2	2	1	253	28.2	7.47	4.76	2	0	121.4	123	128.1	146.4	52.1	52.7	81.5	95
Q61490	CD166 antigen OS=Mus musculus OX=10090 GN=Alcam PE=1 SV=3	0	2.706	3	1	1	1	1	583	65.1	6.15	3.61	1	0	96.1	103	83.6	126.8	77.6	65.8	112.8	134.3
Q9CQB5	CDGSH iron-sulfur domain-containing protein 2 OS=Mus musculus OX=10090 GN=Cisd2 PE=1 SV=1	0	5.982	16	2	2	2	1	135	15.2	9.51	4.38	2	0	79.7	125.2	103.8	112.2	85.8	71.7	117.8	103.8
Q0VEI2	Cell cycle control protein OS=Mus musculus OX=10090 GN=Tmem30b PE=2 SV=1	0	12.306	7	2	3	2	1	353	39.2	7.36	9.45	2	0	104.9	84.2	92.1	76	126.5	116.3	112	88
P60766	Cell division control protein 42 homolog OS=Mus musculus OX=10090 GN=Cdc42 PE=1 SV=2	0	34.59	37	6	13	5	1	191	21.2	6.55	36.7	6	0	97.7	99.6	112.1	107.7	93.3	88	112	89.5
E9QPK1	Cell growth regulator with EF hand domain protein 1 OS=Mus musculus OX=10090 GN=Cgref1 PE=1 SV=1	0	7.829	13	3	3	3	1	325	35.4	4.59	8.27	3	0	116	98.3	96	100.3	85.8	94.7	121.8	87.1
A0A0R4J209	Cell surface A33 antigen OS=Mus musculus OX=10090 GN=Gpa33 PE=1 SV=1	0	19.442	24	6	6	6	1	319	35.7	5.6	18.21	6	0	123.2	111.5	116.9	115.6	70.3	64.9	93.9	103.7
Q924Z4	Ceramide synthase 2 OS=Mus musculus OX=10090 GN=Cers2 PE=1 SV=1	0.002	2.152	2	1	1	1	1	380	45	8.75	1.82	1	0	85.7	78.9	93.6	99.3	90.2	75	181.1	96.2
Q8C4R2	cGMP-dependent protein kinase OS=Mus musculus OX=10090 GN=Prkg2 PE=2 SV=1	0	27.761	12	8	8	8	1	762	87.2	8.31	16.69	8	0	103.3	78.4	79.4	83.5	135.6	129.1	89.2	101.4
Q921W0	Charged multivesicular body protein 1a OS=Mus musculus OX=10090 GN=Chmp1a PE=1 SV=1	0	3.327	7	2	2	2	1	196	21.6	8.06	4.74	2	0	62.2	120.1	123.6	91.6	76.9	60.8	166	98.8
Q9DB34	Charged multivesicular body protein 2a OS=Mus musculus OX=10090 GN=Chmp2a PE=1 SV=1	0	11.401	15	4	4	4	1	222	25.1	5.97	10.01	4	0	98	117	107.9	92.6	84.2	77.7	123.7	99
Q8BJF9	Charged multivesicular body protein 2b OS=Mus musculus OX=10090 GN=Chmp2b PE=1 SV=1	0	15.281	23	6	6	5	1	213	23.9	8.78	12.11	6	0	80.7	97.4	100.6	106.2	87.3	72.7	142.1	113
Q9CQ10	Charged multivesicular body protein 3 OS=Mus musculus OX=10090 GN=Chmp3 PE=1 SV=3	0.013	1.716	5	1	1	1	1	224	25.2	5.06	2.25	1	0	106.1	93.1	97.4	81.6	99.9	76.6	123.3	122
Q9D8B3	Charged multivesicular body protein 4b OS=Mus musculus OX=10090 GN=Chmp4b PE=1 SV=2	0	17.579	31	7	7	6	1	224	24.9	4.82	18.99	7	1	104	112.6	87.7	85.6	82.2	78.7	148.4	100.8
Q9D7F7	Charged multivesicular body protein 4c OS=Mus musculus OX=10090 GN=Chmp4c PE=2 SV=1	0	8.231	14	3	3	2	1	232	26.3	6.98	7.95	3	0	125.4	102.7	71	80	73.9	69.6	97.3	180.2
Q9D7S9	Charged multivesicular body protein 5 OS=Mus musculus OX=10090 GN=Chmp5 PE=1 SV=1	0	12.564	18	3	4	3	1	219	24.6	4.79	9.9	3	0	118.9	97.5	95.1	88.7	100.2	93.4	119.2	87.2
Q9WVC8	Chloride anion exchanger OS=Mus musculus OX=10090 GN=Slc26a3 PE=1 SV=1	0.006	1.879	1	1	1	1	1	757	83.5	8.22	1.93	1	0	121.4	64.4	72.3	86.9	97.4	94.6	105.1	157.8
Q3UW98	Chloride channel accessory 4B OS=Mus musculus OX=10090 GN=Clca4b PE=1 SV=1	0	96.805	28	18	25	7	1	925	102.1	5.33	75.37	18	0	91.3	107.1	101.1	108.9	91.4	96.5	115	88.6
Q9R0A1	Chloride channel protein 2 OS=Mus musculus OX=10090 GN=Clcn2 PE=1 SV=2	0.049	1.024	1	1	1	1	1	908	99.4	8.56	0	1	0	99.3	93.7	111.7	108.3	98.6	82.4	112	94
Q8BXK9	Chloride intracellular channel protein 5 OS=Mus musculus OX=10090 GN=Clic5 PE=1 SV=1	0	88.027	66	13	20	13	1	251	28.3	5.94	59.32	13	0	60.8	64.9	98.5	96	136.9	138.8	97.3	106.8
Q3TIP8	Chloride intracellular channel protein OS=Mus musculus OX=10090 GN=Clic1 PE=2 SV=1	0	9.519	13	2	2	2	1	241	27.1	5.27	5.31	2	0	107	87	72.2	86.5	93.6	102	112.6	139.2
Q8BJ64	Choline dehydrogenase, mitochondrial OS=Mus musculus OX=10090 GN=Chdh PE=1 SV=1	0	58.595	25	12	14	12	1	596	66.4	8.51	40.61	12	0	139.7	112.9	104.2	118.3	63.2	62.2	93.5	106.1
A2AMH4	Choline transporter-like protein 1 OS=Mus musculus OX=10090 GN=Slc44a1 PE=1 SV=1	0	3.559	2	1	1	1	1	718	80	8.22	2.7	1	0	160.2	96.1	87	98.3	94.9	84.2	64.1	115.2
Q03311	Cholinesterase OS=Mus musculus OX=10090 GN=Bche PE=1 SV=2	0	33.036	16	5	7	5	1	603	68.4	7.25	18.96	5	0	115.9	86.5	117.7	134.6	77	76.9	95.8	95.6
P26339	Chromogranin-A OS=Mus musculus OX=10090 GN=Chga PE=1 SV=1	0.002	2.166	2	1	1	1	1	463	51.8	4.72	1.9	1	0	70	71.3	93	100.7	115.3	125	112.2	112.5
E9QMC1	Cingulin OS=Mus musculus OX=10090 GN=Cgn PE=1 SV=1	0	66.1	17	20	20	20	1	1192	136.5	5.91	48.51	20	0	110.1	95.1	84.6	101.7	110	106.7	103.1	88.8
B3DFI8	Cisd3 protein (Fragment) OS=Mus musculus OX=10090 GN=Cisd3 PE=2 SV=1	0	8.489	18	3	3	3	1	199	21.8	9.91	4.79	3	0	158.7	122.9	113.9	133	60.7	52.6	76.6	81.6
Q8R4N0	Citramalyl-CoA lyase, mitochondrial OS=Mus musculus OX=10090 GN=Clybl PE=1 SV=2	0	7.512	8	3	3	3	1	338	37.5	8.54	7.39	3	0	139.4	97.4	77.3	93.9	85.2	87	79	140.8
Q9CZU6	Citrate synthase, mitochondrial OS=Mus musculus OX=10090 GN=Cs PE=1 SV=1	0	114.388	54	18	50	18	1	464	51.7	8.57	117.07	18	0	127.7	122.2	124.2	122.4	82.3	88.1	61.6	71.5
Q8BHH8	Clarin-3 OS=Mus musculus OX=10090 GN=Clrn3 PE=1 SV=1	0	8.62	11	2	3	2	1	226	25.3	8.91	8.71	2	0	90.4	90.7	113.7	100.8	101.2	101	95.4	106.8
B1AWD9	Clathrin light chain OS=Mus musculus OX=10090 GN=Clta PE=1 SV=1	0	3.837	8	3	3	3	1	248	27	4.5	5.92	3	0	164.3	118.9	69.1	69.8	90.7	81.4	112.4	93.4
Q3ULX4	Claudin OS=Mus musculus OX=10090 GN=Cldn23 PE=2 SV=1	0	12.223	10	2	2	2	1	296	32.5	7.55	3.72	2	0
Q545A5	Claudin OS=Mus musculus OX=10090 GN=Cldn3 PE=2 SV=1	0	3.631	6	1	1	1	1	219	23.3	7.77	3.3	1	0	59.1	84.2	162.4	120.5	59.2	44.8	186.8	83.1
Q9Z0S5	Claudin-15 OS=Mus musculus OX=10090 GN=Cldn15 PE=1 SV=2	0	7.633	11	2	2	2	1	227	24.3	7.53	4.72	2	0	121.5	90.3	113.3	123.6	67	59.5	88.7	136
Q8VBZ3	Cleft lip and palate transmembrane protein 1 homolog OS=Mus musculus OX=10090 GN=Clptm1 PE=1 SV=1	0	27.875	15	7	8	7	1	664	75.2	6.3	19.36	7	0	322.5	62.5	63.9	79.8	84	69.6	63	54.7
Q91Y74	CMP-N-acetylneuraminate-beta-galactosamide-alpha-2,3-sialyltransferase 4 OS=Mus musculus OX=10090 GN=St3gal4 PE=1 SV=1	0	10.056	5	1	1	1	1	333	38	9.36	3.87	1	0	18.1	116.4	105.1	96.2	184	108.1	172
Q3U4S9	Coatomer subunit delta OS=Mus musculus OX=10090 GN=Arcn1 PE=2 SV=1	0.001	2.599	2	1	1	1	1	511	57.1	6.34	0	1	0	80.8	97.5	110.2	115.3	108.4	95.7	107.6	84.5
Q9D024	Coiled-coil domain-containing protein 47 OS=Mus musculus OX=10090 GN=Ccdc47 PE=1 SV=2	0	4.74	5	2	2	2	1	483	55.8	4.84	5.23	2	0	138.7	105.7	117.5	152.4	49.9	54	68.1	113.7
Q8R5L1	Complement component 1 Q subcomponent-binding protein, mitochondrial OS=Mus musculus OX=10090 GN=C1qbp PE=1 SV=1	0	58.141	47	7	13	7	1	279	31	4.87	44.17	7	0	121.5	96.9	94.1	108.7	64.3	68.5	118.4	127.7
B2RWX2	Complement component 4B (Childo blood group) OS=Mus musculus OX=10090 GN=C4b PE=2 SV=1	0.019	1.468	1	1	1	1	1	1738	192.8	7.47	0	1	0
Q64735	Complement component receptor 1-like protein OS=Mus musculus OX=10090 GN=Cr1l PE=1 SV=1	0	4.532	7	1	1	1	1	483	53.7	6.65	5.18	1	0
Q9QZQ8	Core histone macro-H2A.1 OS=Mus musculus OX=10090 GN=H2afy PE=1 SV=3	0	6.088	11	2	2	2	1	372	39.7	9.8	5.77	2	0	232.4	101.1	93.7	82.2	62.7	72.7	59.2	96.1
B1AVH5	Coronin OS=Mus musculus OX=10090 GN=Coro2a PE=1 SV=1	0	44.248	19	10	13	9	1	543	61.7	8.15	26.57	10	1	105.2	103.3	86.9	87.6	118.7	116	90.9	91.5
P97792	Coxsackievirus and adenovirus receptor homolog OS=Mus musculus OX=10090 GN=Cxadr PE=1 SV=1	0	12.694	14	5	5	5	1	365	39.9	6.96	11.82	5	0	90.6	102.3	100.8	107.1	95.6	95.4	106.6	101.7
Q04447	Creatine kinase B-type OS=Mus musculus OX=10090 GN=Ckb PE=1 SV=1	0.003	2.022	4	1	1	1	1	381	42.7	5.67	2.15	1	0
Q545N7	Creatine kinase, mitochondrial 1, ubiquitous, isoform CRA_a OS=Mus musculus OX=10090 GN=Ckmt1 PE=1 SV=1	0	85.706	40	12	19	12	1	418	47	8.16	57.79	12	0	95.2	87.8	135.1	128	80.3	85.4	89.2	99
Q9JLB4	Cubilin OS=Mus musculus OX=10090 GN=Cubn PE=1 SV=3	0	3.298	0	1	1	1	1	3623	398.8	5.76	1.82	1	0	49.9	79.6	68.1	56.3	127.4	100.2	171	147.3
Q9D995	Cyclin N-terminal domain-containing protein 1 OS=Mus musculus OX=10090 GN=Cntd1 PE=2 SV=1	0.007	1.806	4	1	1	1	1	334	37.2	5.94	2.23	1	0	267.6	50.2	67.6	95.7	49.8	65.1	75.5	128.5
Q8K353	Cysteine-rich and transmembrane domain-containing protein 1 OS=Mus musculus OX=10090 GN=Cystm1 PE=1 SV=1	0	2.809	10	1	1	1	1	104	11.4	4.32	0	1	0	35.9	82	138.4	77	120.9	94	185.2	66.7
A0A0G2JEK2	Cysteine-rich protein 1 OS=Mus musculus OX=10090 GN=Crip1 PE=1 SV=1	0	3.392	7	1	1	1	1	128	13.6	8.09	2.48	1	0	162.5	90.5	90.3	113.3	113.7	112.5	117.2
Q9CYA0	Cysteine-rich with EGF-like domain protein 2 OS=Mus musculus OX=10090 GN=Creld2 PE=1 SV=1	0	11.524	10	3	4	3	1	350	38.2	4.58	6.44	3	0	68.9	107.9	110.8	109.1	69.4	68.6	153.5	111.8
A0A140GE27	Cytochrome b (Fragment) OS=Mus musculus OX=10090 PE=3 SV=1	0.018	1.525	2	1	1	1	1	383	43.5	7.91	0	1	0	53	78.7	57.5	58.7	166.9	175.3	98.3	111.6
P56395	Cytochrome b5 OS=Mus musculus OX=10090 GN=Cyb5a PE=1 SV=2	0	31.327	41	4	6	4	1	134	15.2	5.07	20.51	4	0	104.8	89.8	113.2	111.1	60.8	59.8	132.7	127.8
Q9DB77	Cytochrome b-c1 complex subunit 2, mitochondrial OS=Mus musculus OX=10090 GN=Uqcrc2 PE=1 SV=1	0	103.3	48	17	21	17	1	453	48.2	9.25	65.42	17	0	109	114.6	130.2	117.4	76.4	79.6	87.7	85.3
P99028	Cytochrome b-c1 complex subunit 6, mitochondrial OS=Mus musculus OX=10090 GN=Uqcrh PE=1 SV=2	0	12.18	37	3	3	3	1	89	10.4	4.87	8.63	3	0	213.7	249.3	29.7	59.3	81.2	69.3	56.7	40.8
Q9CQB4	Cytochrome b-c1 complex subunit 7 OS=Mus musculus OX=10090 GN=Uqcrb PE=1 SV=1	0	17.34	45	6	7	6	1	111	13.6	9.11	14.44	6	0	142.6	142.8	66.2	75.1	112.3	112.9	68.9	79.3
Q9CQ69	Cytochrome b-c1 complex subunit 8 OS=Mus musculus OX=10090 GN=Uqcrq PE=1 SV=3	0	13.284	23	4	4	4	1	82	9.8	10.26	11.04	4	0	159	152.2	157.3	146.6	35.6	29.7	45.8	73.9
Q8R1I1	Cytochrome b-c1 complex subunit 9 OS=Mus musculus OX=10090 GN=Uqcr10 PE=1 SV=1	0	16.542	38	2	3	2	1	64	7.4	9.19	11.63	2	0	183.5	126.4	147	122.5	44.3	32	69.1	75
Q9CR68	Cytochrome b-c1 complex subunit Rieske, mitochondrial OS=Mus musculus OX=10090 GN=Uqcrfs1 PE=1 SV=1	0	14.498	15	6	6	6	1	274	29.3	8.7	8.44	6	0	121.2	92.4	124.7	137.6	44.9	48	101.5	129.8
Q9D2R6	Cytochrome c oxidase assembly factor 3 homolog, mitochondrial OS=Mus musculus OX=10090 GN=Coa3 PE=1 SV=1	0	3.828	8	1	1	1	1	108	12	9.86	2.75	1	0	82.3	79.2	96.5	103.9	96.3	119.5	116.6	105.7
A0A023J6F3	Cytochrome c oxidase subunit 2 OS=Mus musculus musculus OX=39442 GN=COX2 PE=3 SV=1	0	15.195	42	5	5	5	1	227	26	4.73	8.64	5	0	219.1	112.4	159.9	142.7	35.8	32.4	40.2	57.6
P19783	Cytochrome c oxidase subunit 4 isoform 1, mitochondrial OS=Mus musculus OX=10090 GN=Cox4i1 PE=1 SV=2	0	27.8	50	8	9	8	1	169	19.5	9.23	21.09	8	0	180.1	106.3	120.4	140.9	41	39	78.8	93.5
P12787	Cytochrome c oxidase subunit 5A, mitochondrial OS=Mus musculus OX=10090 GN=Cox5a PE=1 SV=2	0	28.415	49	5	10	5	1	146	16.1	6.54	34.1	5	0	238.9	207.9	59.6	78.2	62.3	57.8	48.2	47.1
Q9D881	Cytochrome c oxidase subunit 5B, mitochondrial OS=Mus musculus OX=10090 GN=Gm11273 PE=1 SV=1	0	19.33	32	5	6	5	1	129	13.8	8.12	11.17	5	0	216.8	148.5	73.4	89.5	63	55.2	69	84.7
Q9DCW5	Cytochrome c oxidase subunit 6A, mitochondrial OS=Mus musculus OX=10090 GN=Cox6a1 PE=1 SV=1	0	21.867	59	3	10	3	1	112	12.5	9.98	28.23	3	0	103.9	115.5	147	157.6	40	34.4	115.5	86
P56391	Cytochrome c oxidase subunit 6B1 OS=Mus musculus OX=10090 GN=Cox6b1 PE=1 SV=2	0	29.913	53	5	9	5	1	86	10.1	8.72	22.23	5	0	140.8	172.7	98.4	106.9	66.6	67.6	64.4	82.7
Q9CPQ1	Cytochrome c oxidase subunit 6C OS=Mus musculus OX=10090 GN=Cox6c PE=1 SV=3	0	3.442	20	2	2	2	1	76	8.5	10.14	5.01	2	0	169	133.7	53.9	76.6	58.4	60.5	110.2	137.8
A0A140LIU4	Cytochrome c oxidase subunit 7A1, mitochondrial OS=Mus musculus OX=10090 GN=Cox7a1 PE=1 SV=1	0	4.023	15	1	1	1	1	89	9.8	8.94	2.25	1	0	112	130.4	146.4	134.3	44.4	35.4	104.1	92.9
P48771	Cytochrome c oxidase subunit 7A2, mitochondrial OS=Mus musculus OX=10090 GN=Cox7a2 PE=1 SV=2	0	8.487	28	2	3	2	1	83	9.3	10.27	4.5	2	0	171.2	86.6	66.2	85.5	70.5	60.8	120.6	138.5
P17665	Cytochrome c oxidase subunit 7C, mitochondrial OS=Mus musculus OX=10090 GN=Cox7c PE=1 SV=1	0	6.967	29	2	2	2	1	63	7.3	11	5.39	2	0	104.7	145.1	168.7	131.1	49.2	33.5	98.8	68.9
Q62425	Cytochrome c oxidase subunit NDUFA4 OS=Mus musculus OX=10090 GN=Ndufa4 PE=1 SV=2	0	13.14	55	5	6	5	1	82	9.3	9.52	15.6	5	0	93.2	141.6	150.1	121	54.4	47.7	105.7	86.4
P62897	Cytochrome c, somatic OS=Mus musculus OX=10090 GN=Cycs PE=1 SV=2	0	37.323	38	4	8	4	1	105	11.6	9.58	28.87	4	0	122.2	116	51	52.4	76.9	81.5	165.3	134.6
Q9D0M3	Cytochrome c1, heme protein, mitochondrial OS=Mus musculus OX=10090 GN=Cyc1 PE=1 SV=1	0	33.594	29	4	9	4	1	325	35.3	9.16	29.48	4	0	128	133.5	172.8	137.5	42.2	34.6	79	72.3
P53702	Cytochrome c-type heme lyase OS=Mus musculus OX=10090 GN=Hccs PE=1 SV=2	0.004	1.978	4	1	1	1	1	272	31	7.12	1.68	1	0
Q9WUD0	Cytochrome P450 2B10 OS=Mus musculus OX=10090 GN=Cyp2b10 PE=1 SV=1	0	56.438	25	10	14	10	1	491	55.8	7.83	36.77	10	0	132.9	110.6	140.9	123.1	47.9	40.9	94.7	109.1
Q9D816	Cytochrome P450 2C55 OS=Mus musculus OX=10090 GN=Cyp2c55 PE=1 SV=1	0	5.038	3	2	2	1	1	490	56.1	6.98	2.76	2	0	114.7	88.7	126.8	96.4	64.7	67.7	144.8	96.2
A0A0R4IZY2	Cytochrome P450 2D26 OS=Mus musculus OX=10090 GN=Cyp2d26 PE=1 SV=1	0	85.665	41	15	24	12	1	500	56.9	6.64	72.28	15	2	133.4	93.7	138.4	125.7	53.4	48.7	96.6	110.2
O54750	Cytochrome P450 2J6 OS=Mus musculus OX=10090 GN=Cyp2j6 PE=2 SV=2	0	2.857	2	1	1	1	1	501	57.8	8.44	2.33	1	0	129.9	83	143.4	104.3	61.8	55.7	102.9	119
Q9DBX6	Cytochrome P450 2S1 OS=Mus musculus OX=10090 GN=Cyp2s1 PE=1 SV=1	0	10.393	8	3	3	3	1	501	55.6	8.78	5.83	3	0	136.1	102.2	120	124.8	48.4	52.5	92.6	123.5
Q64464	Cytochrome P450 3A13 OS=Mus musculus OX=10090 GN=Cyp3a13 PE=1 SV=1	0	178.211	61	29	41	29	1	503	57.5	8.57	133.91	29	0	110	101.8	159.5	133.7	46.7	38.7	102.8	107
Q9DBW0	Cytochrome P450 4V2 OS=Mus musculus OX=10090 GN=Cyp4v2 PE=1 SV=1	0	40.564	24	13	15	13	1	525	60.9	8.47	32.48	13	0	123.7	119.5	143.4	132.7	52	48.8	93.4	86.5
Q6A152	Cytochrome P450 4X1 OS=Mus musculus OX=10090 GN=Cyp4x1 PE=1 SV=1	0.018	1.515	4	1	1	1	1	507	58.5	7.21	0	1	0	29.2	56.8	66.4	80	181.4	178.9	123.9	83.4
Q148B1	Cytochrome P450, family 2, subfamily c, polypeptide 65 OS=Mus musculus OX=10090 GN=Cyp2c65 PE=1 SV=1	0	65.492	38	14	18	13	1	490	56.2	7.74	50.44	14	1	114.9	109.4	166.6	146.9	46.3	36.8	93.4	85.7
K7N6C2	Cytochrome P450, family 2, subfamily c, polypeptide 68 OS=Mus musculus OX=10090 GN=Cyp2c68 PE=1 SV=1	0	8.732	9	3	3	3	1	491	56	7.36	5.54	3	0	126.6	94	132.5	122.3	64.5	63.5	88.6	108
Q91W87	Cytochrome P450, family 2, subfamily d, polypeptide 22 OS=Mus musculus OX=10090 GN=Cyp2d22 PE=2 SV=1	0	29.319	15	6	7	3	1	500	56.5	6.95	22.37	6	0	133.6	117.2	146.9	150.9	59.3	55.1	74	63
D3Z2W7	Cytochrome P450, family 3, subfamily a, polypeptide 59 OS=Mus musculus OX=10090 GN=Cyp3a59 PE=3 SV=1	0	12.034	9	2	2	2	1	503	58	8.9	8	2	0
Q99KY6	Cytochrome P450, family 4, subfamily f, polypeptide 13 OS=Mus musculus OX=10090 GN=Cyp4f13 PE=2 SV=1	0	5.491	6	3	3	1	1	523	59.9	7.83	2.01	3	0	57	58.8	86.8	74.7	60.7	54.3	280.1	127.6
Q9CPY7	Cytosol aminopeptidase OS=Mus musculus OX=10090 GN=Lap3 PE=1 SV=3	0	34.844	26	9	10	9	1	519	56.1	7.72	24.03	9	0	128	102.3	114	113.2	84.5	77.3	84	96.7
Q9D1A2	Cytosolic non-specific dipeptidase OS=Mus musculus OX=10090 GN=Cndp2 PE=1 SV=1	0.002	2.133	4	1	1	1	1	475	52.7	5.66	3.02	1	0
Q64GA5	Cytosolic phospholipase A2 gamma OS=Mus musculus OX=10090 GN=Pla2g4c PE=1 SV=1	0.021	1.396	1	1	1	1	1	597	67.8	6	0	1	0	188.1	73.1	81.3	70.8	117.4	105.5	56.7	107.1
Q5SXY1	Cytospin-B OS=Mus musculus OX=10090 GN=Specc1 PE=1 SV=2	0	4.528	1	1	1	1	1	1067	118	6.64	2.08	1	0
Q80XN0	D-beta-hydroxybutyrate dehydrogenase, mitochondrial OS=Mus musculus OX=10090 GN=Bdh1 PE=1 SV=2	0	34.37	30	7	8	7	1	343	38.3	9.01	22.73	7	0	106.1	138.5	152.1	150.9	57.6	46.5	77.4	71
Q8VDK1	Deaminated glutathione amidase OS=Mus musculus OX=10090 GN=Nit1 PE=1 SV=2	0.049	1.024	5	1	1	1	1	323	35.7	7.94	0	1	0	142.1	81.6	73.2	74.6	105.3	100.5	72.5	150.3
Q99L04	Dehydrogenase/reductase SDR family member 1 OS=Mus musculus OX=10090 GN=Dhrs1 PE=1 SV=1	0	79.641	57	15	20	15	1	313	34	8.35	55.33	15	0	92.7	96.9	158.9	139	62.6	56.7	96.6	96.5
Q99LB2	Dehydrogenase/reductase SDR family member 4 OS=Mus musculus OX=10090 GN=Dhrs4 PE=1 SV=3	0	32.184	25	7	8	7	1	279	29.9	9.38	20.97	7	0	123	102.2	151.1	135.2	61.9	56.4	79.6	90.5
A0A1Y7VN19	Dehydrogenase/reductase SDR family member 7 (Fragment) OS=Mus musculus OX=10090 GN=Dhrs7 PE=1 SV=1	0.03	1.221	2	1	1	1	1	362	40.7	8.32	1.65	1	0	98.4	67.9	71.1	78.8	125.6	126.7	98.9	132.7
O35459	Delta(3,5)-Delta(2,4)-dienoyl-CoA isomerase, mitochondrial OS=Mus musculus OX=10090 GN=Ech1 PE=1 SV=1	0	32.643	33	8	9	8	1	327	36.1	7.71	24.38	8	0	71.6	91	64.7	84	114.5	108.1	150.7	115.4
Q8CHT0	Delta-1-pyrroline-5-carboxylate dehydrogenase, mitochondrial OS=Mus musculus OX=10090 GN=Aldh4a1 PE=1 SV=3	0	25.028	16	8	9	8	1	562	61.8	8.24	24.19	8	0	91.2	127.7	124.5	116.9	77.1	73.4	97.4	91.8
Q3TWN8	Delta-1-pyrroline-5-carboxylate synthase OS=Mus musculus OX=10090 GN=Aldh18a1 PE=2 SV=1	0	94.023	32	21	25	21	1	795	87.2	7.68	67.38	21	0	116.8	133.5	121.1	110.6	78.8	78.1	79.9	81.2
P55292	Desmocollin-2 OS=Mus musculus OX=10090 GN=Dsc2 PE=1 SV=1	0	18.765	10	7	7	7	1	902	99.9	4.94	18.61	7	0	117.2	113.7	97.2	110.4	79.2	80	96.3	106.1
O55111	Desmoglein-2 OS=Mus musculus OX=10090 GN=Dsg2 PE=1 SV=3	0	46.225	12	9	10	9	1	1122	122.3	5.3	30.37	9	0	132.3	110.5	83.8	89.1	93.5	93.5	93.8	103.5
E9Q557	Desmoplakin OS=Mus musculus OX=10090 GN=Dsp PE=1 SV=1	0	331.523	33	83	88	83	1	2883	332.7	6.8	223.94	83	0	115.5	111.8	114.9	114.9	72.3	64.5	102.7	103.4
Q4FK36	Destrin OS=Mus musculus OX=10090 GN=Dstn PE=1 SV=1	0.002	2.31	10	1	1	1	1	165	18.5	7.97	2.45	1	0	119	91.6	117.1	103.3	96.5	99.2	65.3	108
E9QMK9	D-glutamate cyclase, mitochondrial OS=Mus musculus OX=10090 GN=Dglucy PE=1 SV=1	0	4.446	3	2	2	2	1	647	69.9	7.34	4.69	2	0	100.8	96.9	129	131.3	81.6	72.5	105.5	82.5
Q9Z2A7	Diacylglycerol O-acyltransferase 1 OS=Mus musculus OX=10090 GN=Dgat1 PE=1 SV=1	0	30.375	15	5	5	5	1	498	56.8	9.39	16.3	5	0	106.9	103.4	159.4	134.6	62	47.4	105.9	80.3
O08749	Dihydrolipoyl dehydrogenase, mitochondrial OS=Mus musculus OX=10090 GN=Dld PE=1 SV=2	0	80.94	35	11	16	11	1	509	54.2	7.9	55.64	11	0	103.8	118.5	142.8	167	66.9	67.3	65.7	67.9
Q8BMF4	Dihydrolipoyllysine-residue acetyltransferase component of pyruvate dehydrogenase complex, mitochondrial OS=Mus musculus OX=10090 GN=Dlat PE=1 SV=2	0	31.351	11	4	8	4	1	642	67.9	8.57	24.43	4	0	124.9	102.7	124.6	130.6	64.8	63.4	83.1	106
Q9D2G2	Dihydrolipoyllysine-residue succinyltransferase component of 2-oxoglutarate dehydrogenase complex, mitochondrial OS=Mus musculus OX=10090 GN=Dlst PE=1 SV=1	0	58.791	26	8	11	8	1	454	49	8.95	39.87	8	0	130	134.7	126.4	153.5	44.5	45.7	89.8	75.4
P97872	Dimethylaniline monooxygenase [N-oxide-forming] 5 OS=Mus musculus OX=10090 GN=Fmo5 PE=1 SV=4	0	71.847	39	15	18	15	1	533	60	8.73	53.22	15	0	111	113.6	147	126.8	58.8	48.8	105.3	88.8
P31428	Dipeptidase 1 OS=Mus musculus OX=10090 GN=Dpep1 PE=1 SV=2	0	92.757	50	13	20	13	1	410	45.7	6.37	70.66	13	0	71.2	86	78.6	78.5	138.9	137.6	109.3	99.9
P28843	Dipeptidyl peptidase 4 OS=Mus musculus OX=10090 GN=Dpp4 PE=1 SV=3	0	148.909	43	28	83	28	1	760	87.4	6.42	235.69	28	0	89.7	91.2	77.1	80.2	131.1	132.7	95.9	102.1
P97318	Disabled homolog 1 OS=Mus musculus OX=10090 GN=Dab1 PE=1 SV=2	0	8.142	2	1	2	1	1	588	63.5	5.01	5.12	1	0
O35598	Disintegrin and metalloproteinase domain-containing protein 10 OS=Mus musculus OX=10090 GN=Adam10 PE=1 SV=2	0	9.855	4	2	2	2	1	749	83.9	7.94	6.72	2	0	131.6	102.3	108.3	116.3	65.7	65.7	110	100.1
Q3U1J4	DNA damage-binding protein 1 OS=Mus musculus OX=10090 GN=Ddb1 PE=1 SV=2	0.021	1.439	1	1	1	1	1	1140	126.8	5.26	1.83	1	0
Q04750	DNA topoisomerase 1 OS=Mus musculus OX=10090 GN=Top1 PE=1 SV=2	0	7.186	3	1	1	1	1	767	90.8	9.33	2.55	1	0
Q8C4C9	DnaJ (Hsp40) homolog, subfamily B, member 12, isoform CRA_d OS=Mus musculus OX=10090 GN=Dnajb12 PE=1 SV=1	0	4.931	3	1	1	1	1	378	42.4	8.5	2.08	1	0	159	94.8	111.7	112.1	56.2	48.6	83.9	133.7
D4AFX7	DnaJ heat shock protein family (Hsp40) member C13 OS=Mus musculus OX=10090 GN=Dnajc13 PE=1 SV=1	0.006	1.875	0	1	1	1	1	2248	254.9	6.77	2.38	1	0	138.1	112.1	128.6	117.9	71.5	69.3	66.8	95.5
P63037	DnaJ homolog subfamily A member 1 OS=Mus musculus OX=10090 GN=Dnaja1 PE=1 SV=1	0	3.868	6	1	1	1	1	397	44.8	7.08	3.88	1	0	92.9	85.5	99.9	99.1	77.8	95.7	136.7	112.4
Q99KV1	DnaJ homolog subfamily B member 11 OS=Mus musculus OX=10090 GN=Dnajb11 PE=1 SV=1	0	20.824	12	3	4	3	1	358	40.5	6.32	11.53	3	0	86.7	105.2	122.8	115.9	61.4	55.4	129.6	123
Q5U458	DnaJ homolog subfamily C member 11 OS=Mus musculus OX=10090 GN=Dnajc11 PE=1 SV=2	0.015	1.567	2	1	1	1	1	559	63.2	8.32	0	1	0	159.4	105.9	135.2	131	50	42.7	70.7	105.1
Q921J3	Dnajc5 protein OS=Mus musculus OX=10090 GN=Dnajc5 PE=2 SV=1	0	3.761	7	1	1	1	1	204	22.8	5.08	3.25	1	0	65.4	79.6	109.1	81.5	115.9	102.2	128.8	117.6
O70152	Dolichol-phosphate mannosyltransferase subunit 1 OS=Mus musculus OX=10090 GN=Dpm1 PE=1 SV=1	0	3.686	8	1	1	1	1	260	29.2	9.51	2.8	1	0	158.3	96.1	111.9	102.6	55.6	62.4	71.9	141.1
O54734	Dolichyl-diphosphooligosaccharide--protein glycosyltransferase 48 kDa subunit OS=Mus musculus OX=10090 GN=Ddost PE=1 SV=2	0	16.95	12	5	6	5	1	441	49	5.83	12.74	5	0	140.6	96.7	127.2	118.6	45.7	38.8	122.3	110.1
Q8BMR3	Dolichyl-diphosphooligosaccharide--protein glycosyltransferase subunit 1 OS=Mus musculus OX=10090 GN=Rpn1 PE=2 SV=1	0	77.938	37	20	23	20	1	608	68.5	6.46	50.23	20	0	128.9	118.9	137.1	131.9	50.3	42.5	93.7	96.6
A0A0R4J0D3	Dolichyl-diphosphooligosaccharide--protein glycosyltransferase subunit STT3B OS=Mus musculus OX=10090 GN=Stt3b PE=1 SV=1	0	7.963	3	3	3	2	1	823	93.3	9	4.64	3	0	177.9	129.1	118.2	126.4	76.8	88.3	83.4
Q9D311	Dual oxidase maturation factor 2 OS=Mus musculus OX=10090 GN=Duoxa2 PE=2 SV=1	0	11.825	11	3	4	3	1	320	35.4	8.66	8.08	3	0	135.1	88.8	53.3	55.2	160.3	174.3	72.8	60.2
B7ZWM4	Duox2 protein OS=Mus musculus OX=10090 GN=Duox2 PE=2 SV=1	0	23.87	6	7	9	7	1	1545	174.5	7.96	23.78	7	0	107.6	102.8	83	74.9	126.1	127	77.1	101.7
H7BX01	Dynamin-like 120 kDa protein, mitochondrial OS=Mus musculus OX=10090 GN=Opa1 PE=1 SV=1	0	14.463	6	5	5	3	1	978	113.2	7.33	7.07	5	2	97.5	95.4	101.1	78.6	90.4	92.8	119.6	124.7
Q9D0M5	Dynein light chain 2, cytoplasmic OS=Mus musculus OX=10090 GN=Dynll2 PE=1 SV=1	0	4.39	33	2	2	2	1	89	10.3	7.37	6.06	2	0	99.9	99.9	37.6	57.5	171	163.1	86.5	84.6
Q3UIR3	E3 ubiquitin-protein ligase DTX3L OS=Mus musculus OX=10090 GN=Dtx3l PE=1 SV=1	0	3.402	1	1	1	1	1	748	83	8.09	3.16	1	0	80.9	113.9	126.6	150.3	88.7	75	60.3	104.2
Q8CCJ3	E3 UFM1-protein ligase 1 OS=Mus musculus OX=10090 GN=Ufl1 PE=1 SV=2	0	10	3	2	3	2	1	793	89.5	6.67	6.65	2	0	104.5	100.5	106.5	102.9	80.4	77	110	118.3
Q3TQC7	Ectonucleoside triphosphate diphosphohydrolase 5 OS=Mus musculus OX=10090 GN=Entpd5 PE=1 SV=1	0	79.355	38	11	19	11	1	452	49.8	5.47	57.45	11	0	95	109.8	132.3	123.3	90.6	92.9	80	76.2
Q3U0P5	Ectonucleoside triphosphate diphosphohydrolase 6 OS=Mus musculus OX=10090 GN=Entpd6 PE=1 SV=1	0.045	1.082	2	1	1	1	1	455	49.8	8.62	1.64	1	0	403.7	67.2	66.8	97.2	85.8	79.1
D3Z6V6	Ectonucleotide pyrophosphatase/phosphodiesterase 7 OS=Mus musculus OX=10090 GN=Enpp7 PE=1 SV=1	0	58.844	31	12	15	12	1	446	50.3	6.86	46.68	12	0	123.3	92	66.5	74.3	121.8	135.6	86.5	99.9
Q6DYE8	Ectonucleotide pyrophosphatase/phosphodiesterase family member 3 OS=Mus musculus OX=10090 GN=Enpp3 PE=1 SV=2	0	223.866	42	28	57	28	1	874	98.6	6.52	174.62	28	0	66.7	65.7	97.6	97	110.9	114.3	123.2	124.6
O88343	Electrogenic sodium bicarbonate cotransporter 1 OS=Mus musculus OX=10090 GN=Slc4a4 PE=1 SV=2	0	14.511	7	4	5	4	1	1079	121.4	6.84	15.25	4	0	83.6	91.9	114.7	121.7	76.3	79.8	98.5	133.4
Q99LC5	Electron transfer flavoprotein subunit alpha, mitochondrial OS=Mus musculus OX=10090 GN=Etfa PE=1 SV=2	0	102.789	60	15	20	15	1	333	35	8.38	58.34	15	0	123	128.4	132.7	129.4	56	53.4	90.5	86.7
Q9DCW4	Electron transfer flavoprotein subunit beta OS=Mus musculus OX=10090 GN=Etfb PE=1 SV=3	0	41.316	49	10	10	10	1	255	27.6	8.1	30.59	10	0	111.1	116.8	111.3	118.9	66.8	65	109.2	101
Q921G7	Electron transfer flavoprotein-ubiquinone oxidoreductase, mitochondrial OS=Mus musculus OX=10090 GN=Etfdh PE=1 SV=1	0	51.072	22	12	14	12	1	616	68	7.58	34.33	12	0	138.2	109.8	121.8	112.9	68.7	73.1	76.5	99
P10126	Elongation factor 1-alpha 1 OS=Mus musculus OX=10090 GN=Eef1a1 PE=1 SV=3	0	37.131	28	9	10	9	1	462	50.1	9.01	28.81	9	0	120.1	117.4	100.3	100	97.7	94.1	83.7	86.7
O70251	Elongation factor 1-beta OS=Mus musculus OX=10090 GN=Eef1b PE=1 SV=5	0	3.606	7	1	1	1	1	225	24.7	4.69	2.21	1	0
P58252	Elongation factor 2 OS=Mus musculus OX=10090 GN=Eef2 PE=1 SV=2	0	5.775	4	2	2	2	1	858	95.3	6.83	3.07	2	0
Q8K0D5	Elongation factor G, mitochondrial OS=Mus musculus OX=10090 GN=Gfm1 PE=1 SV=1	0	5.179	3	2	2	2	1	751	83.5	6.92	3.1	2	0	82.5	87.6	98.7	102.2	136	146.3	72.7	73.9
A0A1S6GWJ9	Elongation factor Ts, mitochondrial OS=Mus musculus OX=10090 GN=Tsfm PE=2 SV=1	0	7.35	6	2	2	2	1	331	36	7.68	4.13	2	0	352.6	63.1	58.5	63.6	73	47	33	109.3
Q8BFR5	Elongation factor Tu, mitochondrial OS=Mus musculus OX=10090 GN=Tufm PE=1 SV=1	0	99.527	48	18	24	18	1	452	49.5	7.56	64.16	18	0	119.8	114.8	122.6	118.9	72.2	71.9	89.5	90.4
Q9EQH2	Endoplasmic reticulum aminopeptidase 1 OS=Mus musculus OX=10090 GN=Erap1 PE=1 SV=2	0	68.968	20	17	20	17	1	930	106.5	6.2	43.53	17	0	97.8	112.9	117.3	107.6	104.4	106.7	71.4	82
P20029	Endoplasmic reticulum chaperone BiP OS=Mus musculus OX=10090 GN=Hspa5 PE=1 SV=3	0	244.383	61	34	72	32	1	655	72.4	5.16	194.19	34	2	78.6	108.8	119.6	128.2	85.7	82.5	111.2	85.4
P57759	Endoplasmic reticulum resident protein 29 OS=Mus musculus OX=10090 GN=Erp29 PE=1 SV=2	0	36.025	35	7	10	7	1	262	28.8	6.15	28.25	7	0	104	110.1	100.4	105	91.1	96.1	94.2	99
Q9CQE7	Endoplasmic reticulum-Golgi intermediate compartment protein 3 OS=Mus musculus OX=10090 GN=Ergic3 PE=1 SV=1	0.002	2.19	2	1	1	1	1	383	43.2	6.47	1.91	1	0	136.5	128.5	142.7	127.7	65	59.6	140
Q9DCS3	Enoyl-[acyl-carrier-protein] reductase, mitochondrial OS=Mus musculus OX=10090 GN=Mecr PE=1 SV=2	0	31.162	35	7	8	7	1	373	40.3	9.07	23.56	7	0	125.8	113.5	85.7	94.3	83.8	85.6	106.4	104.9
P42125	Enoyl-CoA delta isomerase 1, mitochondrial OS=Mus musculus OX=10090 GN=Eci1 PE=1 SV=2	0	51.559	42	8	12	8	1	289	32.2	8.98	42	8	0	139.3	132.7	107.8	129.8	70.6	73.6	69.5	76.8
Q9WUR2	Enoyl-CoA delta isomerase 2, mitochondrial OS=Mus musculus OX=10090 GN=Eci2 PE=1 SV=2	0	4.734	5	2	2	1	1	391	43.2	8.92	1.6	2	1	364.4	39	40	37.3	92.8	81.8	26.3	118.5
Q78JN3	Enoyl-CoA delta isomerase 3, peroxisomal OS=Mus musculus OX=10090 GN=Eci3 PE=1 SV=1	0	4.221	9	2	2	1	1	317	35.2	9.16	3.89	2	0	140.2	66.4	82.1	77.8	100.5	73.6	94.1	165.4
Q3TLP5	Enoyl-CoA hydratase domain-containing protein 2, mitochondrial OS=Mus musculus OX=10090 GN=Echdc2 PE=1 SV=2	0.002	2.153	6	1	1	1	1	296	31.8	8.72	2.25	1	0	143.3	118.7	110.1	121.7	90.6	96.4	46.3	73
Q8BH95	Enoyl-CoA hydratase, mitochondrial OS=Mus musculus OX=10090 GN=Echs1 PE=1 SV=1	0	15.801	12	2	3	2	1	290	31.5	8.48	10.72	2	0	130.6	106.8	110.8	116.5	72.8	70.1	71.9	120.4
Q52L64	ENSMUSG00000076577 protein OS=Mus musculus OX=10090 GN=Igkv8-30 PE=1 SV=1	0	3.926	8	2	2	2	1	240	26.6	6.32	2.96	2	0	26.2	100.1	96.8	86.7	118.7	95.2	191.3	85
P97435	Enteropeptidase OS=Mus musculus OX=10090 GN=Tmprss15 PE=2 SV=1	0	28.873	8	7	8	7	1	1069	118.7	5.06	24.17	7	0	74.1	65.8	88.9	95.9	108.9	106.3	126.8	133.3
Q6YI28	EP1 OS=Mus musculus OX=10090 GN=2210407C18Rik PE=1 SV=1	0	47.302	40	6	22	6	1	220	23.7	7.69	49.49	6	0	62.1	62.4	87.2	85.6	129.5	131.3	119.8	122
Q91WL0	Epidermal growth factor receptor kinase substrate 8-like protein 3 OS=Mus musculus OX=10090 GN=Eps8l3 PE=2 SV=1	0	100.458	44	18	24	18	1	600	68.2	7.99	73.89	18	0	53.8	56.9	74.9	72.6	145.7	150.6	121.3	124.2
A0A2I3BRT4	Epiplakin OS=Mus musculus OX=10090 GN=Eppk1 PE=4 SV=1	0	15.448	3	5	5	3	1	3458	381.5	5.92	9.99	5	0	105.9	79.4	55	58.5	119	101.3	116.4	164.5
Q99JW5	Epithelial cell adhesion molecule OS=Mus musculus OX=10090 GN=Epcam PE=1 SV=1	0	78.612	47	11	25	11	1	315	35	5.95	76.78	11	0	116.9	119.1	108.2	105.4	78.8	74.5	100.1	97.1
Q80VP1	Epsin-1 OS=Mus musculus OX=10090 GN=Epn1 PE=1 SV=3	0	7.525	5	3	3	3	1	575	60.2	4.81	7.12	3	0	119.2	109.2	101.2	105.6	112.8	108.3	90	53.9
Q8R1L4	ER lumen protein-retaining receptor 3 OS=Mus musculus OX=10090 GN=Kdelr3 PE=1 SV=1	0.002	2.21	4	1	1	1	1	214	25.1	9.06	2.36	1	0	69.8	120.1	205.8	119.3	56.8	51.1	119.4	57.8
Q9CRD2	ER membrane protein complex subunit 2 OS=Mus musculus OX=10090 GN=Emc2 PE=1 SV=1	0.004	1.967	4	1	1	1	1	297	34.9	6.81	0	1	0	104.5	131.8	106.8	110.8	84.1	77.2	114.4	70.4
B2RUK2	Erbb2 interacting protein OS=Mus musculus OX=10090 GN=Erbin PE=2 SV=1	0	12.648	4	5	5	5	1	1450	162.1	5.86	5.34	5	0	70.7	55.8	57.3	73	144.4	136.1	125.7	137
A0A0R4J1G5	Erlin-1 OS=Mus musculus OX=10090 GN=Erlin1 PE=1 SV=1	0	16.437	13	5	5	2	1	348	39.2	7.21	12.46	5	0	83.5	140.8	161.7	163.3	48.5	35.4	93.7	73.1
Q8BFZ9	Erlin-2 OS=Mus musculus OX=10090 GN=Erlin2 PE=1 SV=1	0	54.135	43	12	14	9	1	340	37.8	5.5	39.13	12	3	138.7	121.1	136.3	153.1	43.5	36	80.4	91
Q8R180	ERO1-like protein alpha OS=Mus musculus OX=10090 GN=Ero1a PE=1 SV=2	0	15.056	13	5	5	5	1	464	54.1	6.54	11.81	5	0	147.3	77.7	92	87	112	111.7	62	110.2
P54116	Erythrocyte band 7 integral membrane protein OS=Mus musculus OX=10090 GN=Stom PE=1 SV=3	0	21.2	26	6	6	6	1	284	31.4	6.93	15.56	6	0	107.8	86.9	82.3	89.1	114.3	116.8	105.7	97
D0VYV6	Erythrocyte protein band 4.1-like 3 isoform B OS=Mus musculus OX=10090 GN=Epb41l3 PE=2 SV=1	0	96.763	28	22	26	1	1	911	101.4	5.33	66.4	22	18	107.9	121.7	94.6	99.6	89.3	84.1	100.8	101.9
Q9D172	ES1 protein homolog, mitochondrial OS=Mus musculus OX=10090 GN=D10Jhu81e PE=1 SV=1	0	10.232	15	2	2	2	1	266	28.1	8.78	7.29	2	0	113.8	123.7	111.3	140.1	81.1	89	77.9	63.1
Q9DD12	Espin OS=Mus musculus OX=10090 GN=Espn PE=1 SV=1	0	6.046	15	3	3	3	1	253	28.1	9.38	5.57	3	0	67.3	79.4	56.9	62.4	185.5	169.7	85.4	93.4
Q9EQ06	Estradiol 17-beta-dehydrogenase 11 OS=Mus musculus OX=10090 GN=Hsd17b11 PE=1 SV=1	0	29.651	37	9	9	9	1	298	32.9	8.66	26.28	9	0	131	110.6	178.7	146.4	45.2	37.3	70	81
P51658	Estradiol 17-beta-dehydrogenase 2 OS=Mus musculus OX=10090 GN=Hsd17b2 PE=1 SV=2	0	7.628	4	1	1	1	1	381	41.8	8.57	3.64	1	0	154.1	112.7	137.7	129.3	46	42.5	75.7	102
A0A0R4J250	Etoposide induced 2.4 mRNA OS=Mus musculus OX=10090 GN=Ei24 PE=1 SV=1	0.013	1.64	2	1	1	1	1	358	40.8	9.55	0	1	0
A0A0R4J0W9	Exocyst complex component 3-like protein 4 OS=Mus musculus OX=10090 GN=Exoc3l4 PE=1 SV=1	0	3.356	4	2	2	2	1	721	81.1	6.42	4.91	2	0	91.6	108.9	121.7	113.6	85.1	77.8	109.7	91.8
Q3TZZ7	Extended synaptotagmin-2 OS=Mus musculus OX=10090 GN=Esyt2 PE=1 SV=1	0	6.328	3	2	2	2	1	845	94.1	7.75	2.97	2	0	114.1	85.5	81.2	82.2	113.7	130.3	72.7	120.4
Q3TDN2	FAS-associated factor 2 OS=Mus musculus OX=10090 GN=Faf2 PE=1 SV=2	0	11.372	8	2	2	2	1	445	52.4	5.47	6.85	2	0	116.2	116.6	118.1	128.4	65.1	57.6	114.8	83.2
A0A1L1SQU7	FAT atypical cadherin 1 OS=Mus musculus OX=10090 GN=Fat1 PE=1 SV=1	0.029	1.241	0	1	1	1	1	4645	511.9	5	2.23	1	0	100	101.7	80.9	81.8	115.9	117.9	85.7	116
P55050	Fatty acid-binding protein, intestinal OS=Mus musculus OX=10090 GN=Fabp2 PE=1 SV=2	0	8.896	20	3	3	3	1	132	15.1	7.24	6.6	3	0	73.6	89.4	66.2	72.2	146	144.6	112	96.2
P12710	Fatty acid-binding protein, liver OS=Mus musculus OX=10090 GN=Fabp1 PE=1 SV=2	0	8.582	15	2	3	2	1	127	14.2	8.56	7.61	2	0	102.7	75.3	52.5	67.7	126.8	128.8	121	125.2
O08914	Fatty-acid amide hydrolase 1 OS=Mus musculus OX=10090 GN=Faah PE=1 SV=1	0	49.51	31	12	16	12	1	579	63.2	7.87	39.49	12	0	176.5	95	118.4	111.4	51.7	45.8	78.2	123
E9Q0B5	Fc fragment of IgG-binding protein OS=Mus musculus OX=10090 GN=Fcgbp PE=1 SV=1	0.041	1.149	0	1	1	1	1	2583	275	5.03	2.43	1	0	17.6	23.2	108	223.9	44.6	26.2	142.9	213.6
B2RXV4	Feline leukemia virus subgroup C receptor-related protein 1 OS=Mus musculus OX=10090 GN=Flvcr1 PE=2 SV=1	0.011	1.775	2	1	1	1	1	560	60.4	5.68	1.7	1	0	33.9	89.9	64.9	92.4	140.3	145	119.6	113.9
P09528	Ferritin heavy chain OS=Mus musculus OX=10090 GN=Fth1 PE=1 SV=2	0	12.188	24	4	4	4	1	182	21.1	5.88	7.3	4	0	53	60.4	80.3	86.3	93.4	79.9	223	123.7
Q3UC49	Ferrochelatase OS=Mus musculus OX=10090 GN=Fech PE=2 SV=1	0.006	1.9	4	1	1	1	1	422	47.4	8.91	2.02	1	0	164.5	85.4	76	102.9	85	87.6	92.3	106.4
Q80X90	Filamin-B OS=Mus musculus OX=10090 GN=Flnb PE=1 SV=3	0	61.871	10	20	22	20	1	2602	277.7	5.71	34.15	20	0	125.5	83.1	92	98.5	96.8	90.1	97.4	116.6
Q3KP75	Flavin-containing monooxygenase OS=Mus musculus OX=10090 GN=Fmo4 PE=2 SV=1	0	14.328	11	5	5	5	1	560	63.7	9.11	10.87	5	0	112.2	115.9	118.1	119.8	86.4	76.1	88	83.6
Q3TJ66	Fructose-bisphosphate aldolase OS=Mus musculus OX=10090 GN=Aldob PE=2 SV=1	0	27.25	25	8	8	8	1	364	39.5	8.27	18.36	8	0	100.8	88.5	99.4	97.6	113.9	112.9	96.6	90.4
P97807	Fumarate hydratase, mitochondrial OS=Mus musculus OX=10090 GN=Fh PE=1 SV=3	0	123.716	54	20	28	20	1	507	54.3	9.04	89.62	20	0	116.9	140.7	112.8	112.5	83.5	80.6	76	76.9
G5E8C3	G protein-coupled receptor, family C, group 5, member A OS=Mus musculus OX=10090 GN=Gprc5a PE=1 SV=1	0	6.277	6	2	2	2	1	356	40.1	7.85	4.93	2	0	52.5	87.1	102.9	102.5	99.6	90.6	170.5	94.2
A2RTS9	Galactose-3-O-sulfotransferase 2 OS=Mus musculus OX=10090 GN=Gal3st2 PE=2 SV=1	0.002	2.221	3	1	1	1	1	396	47.1	8.72	2.89	1	0	156.3	97.3	87.7	102.6	88.1	84.1	74.5	109.3
A5XZ79	Galectin OS=Mus musculus domesticus OX=10092 GN=Lgals4 PE=2 SV=1	0	49.904	24	6	11	6	1	326	36.3	9.1	33.82	6	0	75.5	88.1	140.1	136.1	84.3	76.3	99.5	100.1
Q8K1I1	Galectin OS=Mus musculus OX=10090 GN=Lgals2 PE=2 SV=1	0.001	2.568	7	1	1	1	1	130	14.8	7.55	2.17	1	0	67	119.4	110.5	106.7	106.5	100.6	109.1	80.2
G3X9T7	Galectin OS=Mus musculus OX=10090 GN=Lgals9 PE=1 SV=1	0	30.505	17	5	8	5	1	353	40	9.31	20.45	5	0	84.6	111.6	135.4	113.6	75.7	66.1	115.6	97.5
Q4FK56	Gamma-glutamyltransferase 1, isoform CRA_a OS=Mus musculus OX=10090 GN=Ggt1 PE=1 SV=1	0	76.35	28	14	18	14	1	568	61.5	7.15	53.76	14	0	68.3	77.9	83.3	82.8	130.5	129.3	114.4	113.5
Q9ESY9	Gamma-interferon-inducible lysosomal thiol reductase OS=Mus musculus OX=10090 GN=Ifi30 PE=1 SV=3	0	2.905	4	1	2	1	1	248	27.8	5.01	4.28	1	0	123.3	74.8	78.9	96.2	85.3	124.4	83.7	133.4
D3Z4B2	Gamma-soluble NSF attachment protein (Fragment) OS=Mus musculus OX=10090 GN=Napg PE=1 SV=1	0	5.323	5	2	2	2	1	353	39.3	5.97	1.87	2	0	88.8	97.9	107.4	117.6	95.8	98.4	91.5	102.5
Q2KHK6	Gasdermin-C2 OS=Mus musculus OX=10090 GN=Gsdmc2 PE=2 SV=2	0	2.739	3	1	1	1	1	480	53.9	6.46	0	1	0	249.9	40.7	43.4	54.1	138.1	122.3	35.7	115.9
Q9D8T2	Gasdermin-D OS=Mus musculus OX=10090 GN=Gsdmdc1 PE=1 SV=1	0	3.838	2	1	1	1	1	487	53.2	5.1	1.73	1	0	128	155.5	65.8	60.4	130	127.6	83.3	49.3
P51162	Gastrotropin OS=Mus musculus OX=10090 GN=Fabp6 PE=2 SV=2	0	7.35	20	2	2	2	1	128	14.5	6.15	4.65	2	0	76.3	73.3	57.3	65	120.6	146.5	102	159.1
Q3TNL1	Glucose-6-phosphate 1-dehydrogenase OS=Mus musculus OX=10090 GN=G6pdx PE=2 SV=1	0	4.713	4	2	2	2	1	515	59.2	6.38	1.82	2	0	106.1	91.8	113.2	106.5	92.5	91.9	86.9	111.2
P26443	Glutamate dehydrogenase 1, mitochondrial OS=Mus musculus OX=10090 GN=Glud1 PE=1 SV=1	0	123.47	42	19	29	19	1	558	61.3	8	91.19	19	0	115.1	158.6	120.3	115.5	82.7	82.6	65.2	59.9
D3Z7P3	Glutaminase kidney isoform, mitochondrial OS=Mus musculus OX=10090 GN=Gls PE=1 SV=1	0	51.512	23	10	12	10	1	674	73.9	7.99	30.99	10	0	128	159.8	108.5	99.3	90	82	76.8	55.6
Q99JT1	Glutamyl-tRNA(Gln) amidotransferase subunit B, mitochondrial OS=Mus musculus OX=10090 GN=Gatb PE=1 SV=1	0.002	2.296	1	1	1	1	1	557	62.1	8.54	1.6	1	0
Q80Y14	Glutaredoxin-related protein 5, mitochondrial OS=Mus musculus OX=10090 GN=Glrx5 PE=1 SV=2	0	5.398	12	2	2	2	1	152	16.3	6.55	2.43	2	0
A0A0A0MQ68	Glutaryl-CoA dehydrogenase, mitochondrial OS=Mus musculus OX=10090 GN=Gcdh PE=1 SV=1	0.044	1.084	4	1	1	1	1	447	49.5	8.72	2.29	1	0	62.6	60.6	79.7	64.9	97.6	121.9	137	175.7
P11352	Glutathione peroxidase 1 OS=Mus musculus OX=10090 GN=Gpx1 PE=1 SV=2	0	7.39	13	2	2	2	1	201	22.3	7.21	5.46	2	0	86.2	113.9	132.4	146.6	65.8	67.4	118.9	68.7
Q76LV0	Glutathione peroxidase OS=Mus musculus OX=10090 GN=Gpx4 PE=1 SV=2	0	3.607	4	1	1	1	1	253	29.2	10.23	2.44	1	0	158.3	150.4	121.1	115.2	54.2	44.5	76.8	79.5
P47791	Glutathione reductase, mitochondrial OS=Mus musculus OX=10090 GN=Gsr PE=1 SV=3	0	4.895	6	2	2	2	1	500	53.6	7.99	1.94	2	0	73.7	84	81.5	98	119.2	100.2	128.1	115.3
P13745	Glutathione S-transferase A1 OS=Mus musculus OX=10090 GN=Gsta1 PE=1 SV=2	0	5.153	9	2	2	2	1	223	25.6	8.98	4.39	2	0	89.7	97	114.2	94.2	124.4	102.5	90.1	87.9
Q9DCM2	Glutathione S-transferase kappa 1 OS=Mus musculus OX=10090 GN=Gstk1 PE=1 SV=3	0	6.62	16	3	3	3	1	226	25.7	8.88	6.95	3	0	88.3	131.5	153.6	133.7	68.7	63	79	82.1
A2AE89	Glutathione S-transferase Mu 1 OS=Mus musculus OX=10090 GN=Gstm1 PE=1 SV=2	0	3.394	7	1	1	1	1	244	28.5	8.19	2.79	1	0
A0A0A0MQF6	Glyceraldehyde-3-phosphate dehydrogenase OS=Mus musculus OX=10090 GN=Gapdh PE=1 SV=1	0	7.263	6	2	2	2	1	359	38.6	8.97	5.16	2	0	148.5	80.4	90.3	95.5	102.9	103.9	75.9	102.7
Q8C0N2	Glycerol-3-phosphate acyltransferase 3 OS=Mus musculus OX=10090 GN=Gpat3 PE=1 SV=1	0	12.552	10	3	3	3	1	438	49	8.94	8.91	3	0	158.1	88.6	91.5	116.1	86.2	79.5	80.8	99.1
P13707	Glycerol-3-phosphate dehydrogenase [NAD(+)], cytoplasmic OS=Mus musculus OX=10090 GN=Gpd1 PE=1 SV=3	0	24.823	28	7	7	7	1	349	37.5	7.17	18.92	7	0	121.8	105.8	128.6	128	67.8	67	94.5	86.4
Q64521	Glycerol-3-phosphate dehydrogenase, mitochondrial OS=Mus musculus OX=10090 GN=Gpd2 PE=1 SV=2	0	115.864	40	23	27	23	1	727	80.9	6.61	79.21	23	0	139.3	118	134.5	123.8	59.6	53.4	82.3	89
Q9JL56	Glycerophosphodiester phosphodiesterase 1 OS=Mus musculus OX=10090 GN=Gde1 PE=1 SV=1	0	4.842	5	1	1	1	1	331	37.6	6.9	2.38	1	0	140.2	78	106.2	129.6	75	83.9	74.3	112.8
Q91WK5	Glycine cleavage system H protein, mitochondrial OS=Mus musculus OX=10090 GN=Gcsh PE=1 SV=2	0	4.382	6	1	1	1	1	170	18.6	4.75	2.13	1	0	105.8	154.5	79.5	90.6	70.8	71.6	146.4	80.6
Q9CPV4	Glyoxalase domain-containing protein 4 OS=Mus musculus OX=10090 GN=Glod4 PE=1 SV=1	0	6.398	6	2	2	2	1	298	33.3	5.47	4.29	2	0	90.5	97.2	89.3	90.5	99	96.7	105.6	131.3
Q8BS95	Golgi pH regulator OS=Mus musculus OX=10090 GN=Gpr89a PE=1 SV=2	0.019	1.45	6	1	1	1	1	455	52.7	9.22	2.2	1	0
P11032	Granzyme A OS=Mus musculus OX=10090 GN=Gzma PE=1 SV=2	0	5.406	8	2	2	2	1	260	28.6	9.36	3.94	2	0	50.9	39	62.2	73.7	50.3	71.8	192.2	259.9
Q8VC81	Group XIIB phospholipase A2-like protein OS=Mus musculus OX=10090 GN=Pla2g12b PE=1 SV=1	0	4.164	10	1	1	1	1	195	21.7	6.15	3.36	1	0
Q91VC9	Growth hormone-inducible transmembrane protein OS=Mus musculus OX=10090 GN=Ghitm PE=1 SV=1	0.002	2.36	3	1	1	1	1	346	37.3	9.8	2.37	1	0	218.8	103.1	121.6	98.7	39.5	35.9	67	115.3
Q99LP6	GrpE protein homolog 1, mitochondrial OS=Mus musculus OX=10090 GN=Grpel1 PE=1 SV=1	0	22.735	32	7	8	7	1	217	24.3	8.38	19.74	7	0	115.3	131.2	98.2	106.8	84.2	87.9	85.8	90.6
Q9WTP7	GTP:AMP phosphotransferase AK3, mitochondrial OS=Mus musculus OX=10090 GN=Ak3 PE=1 SV=3	0	71.661	68	14	22	14	1	227	25.4	8.84	62.06	14	0	124.3	139.4	98.1	107.3	79.9	81.2	81	88.8
E9PW74	GTPase IMAP family member GIMD1 OS=Mus musculus OX=10090 GN=Gimd1 PE=1 SV=1	0	6.996	16	2	2	2	1	217	24.2	6.61	5.2	2	0	129.6	92.2	107.5	106.1	108.2	94.6	80.9	81
Q3UPA1	Guanine nucleotide binding protein, alpha 11 OS=Mus musculus OX=10090 GN=Gna11 PE=1 SV=1	0	125.209	59	19	35	12	1	359	42	5.97	106.97	19	7	63.3	76.9	87.1	78.5	139.6	139.8	111.8	103
P08752	Guanine nucleotide-binding protein G(i) subunit alpha-2 OS=Mus musculus OX=10090 GN=Gnai2 PE=1 SV=5	0	45.595	41	11	14	7	1	355	40.5	5.45	36.51	11	3	90	100.1	100.7	96.5	100.6	96.9	104.7	110.5
E9QKR0	Guanine nucleotide-binding protein G(I)/G(S)/G(T) subunit beta-2 OS=Mus musculus OX=10090 GN=Gnb2 PE=1 SV=1	0	73.285	45	10	29	6	1	382	41.4	6.6	85.45	10	0	122.9	98.5	95.5	93.7	103.2	116.3	78.8	91
Q9DC51	Guanine nucleotide-binding protein G(k) subunit alpha OS=Mus musculus OX=10090 GN=Gnai3 PE=1 SV=3	0	46.559	30	9	11	5	1	354	40.5	5.69	33.64	9	0	129.3	79.8	85.6	89.7	99.5	111.5	87	117.5
P21279	Guanine nucleotide-binding protein G(q) subunit alpha OS=Mus musculus OX=10090 GN=Gnaq PE=1 SV=4	0	54.9	34	10	15	3	1	359	42.1	5.68	44.64	10	0	77.6	77	84.8	94.6	130.4	122.7	98.1	114.8
Q6R0H7	Guanine nucleotide-binding protein G(s) subunit alpha isoforms XLas OS=Mus musculus OX=10090 GN=Gnas PE=1 SV=1	0	18.346	6	5	6	4	1	1133	121.4	4.81	15.79	5	0	67	82.8	86	86.9	119.5	125.9	93.2	138.7
P27601	Guanine nucleotide-binding protein subunit alpha-13 OS=Mus musculus OX=10090 GN=Gna13 PE=1 SV=1	0	17.365	16	5	6	4	1	377	44	8.21	16.13	5	0	122.9	94.2	108.7	100.5	83.9	82.8	91.6	115.5
A0A0N4SW28	Guanine nucleotide-binding protein subunit gamma OS=Mus musculus OX=10090 GN=Gng12 PE=1 SV=1	0	43.078	52	4	8	4	1	83	9.2	9.25	27.61	4	0	79	86.5	84.9	84.4	126.7	124.9	110.8	102.8
A4UUI2	Guanylate binding protein 1 OS=Mus musculus OX=10090 GN=Gbp2b PE=1 SV=1	0.021	1.439	2	1	1	1	1	589	67.8	5.67	0	1	0	79.4	123.6	102.6	88.2	122.1	114.1	102.6	67.5
P01899	H-2 class I histocompatibility antigen, D-B alpha chain OS=Mus musculus OX=10090 GN=H2-D1 PE=1 SV=2	0	55.342	34	10	13	6	1	362	40.8	6.73	36.51	10	2	124.9	108.8	116.2	109.6	79.1	76.9	87.1	97.5
P01901	H-2 class I histocompatibility antigen, K-B alpha chain OS=Mus musculus OX=10090 GN=H2-K1 PE=1 SV=1	0	69.229	44	11	15	8	1	369	41.3	6.39	44.14	11	3	100.1	131.4	144.7	130.6	60.8	53.4	100.6	78.3
Q05A75	H-2 class I histocompatibility antigen, TLA(B) alpha chain OS=Mus musculus OX=10090 GN=H2-T3 PE=1 SV=1	0	30.443	17	6	8	5	1	384	43.5	5.47	21.63	6	0	65.9	95.5	101	98.5	111.4	102.1	124.3	101.3
P04441	H-2 class II histocompatibility antigen gamma chain OS=Mus musculus OX=10090 GN=Cd74 PE=1 SV=3	0	12.35	14	4	4	4	1	279	31.5	8.34	10.14	4	0	133.5	123.8	102.4	94.9	94.1	88.6	71.9	90.8
P14434	H-2 class II histocompatibility antigen, A-B alpha chain OS=Mus musculus OX=10090 GN=H2-Aa PE=1 SV=2	0	12.028	16	3	4	3	1	256	28.1	4.78	10.09	3	0	116.3	107.2	103.9	123.5	84.4	74.9	67.3	122.6
O78196	H-2 class II histocompatibility antigen, I-A beta chain OS=Mus musculus OX=10090 GN=H2-Eb1 PE=1 SV=1	0	5.358	12	2	2	2	1	264	30.1	6.4	2.85	2	0	42.7	96.9	84.3	91.6	142.7	122.6	137.6	81.6
A0A068BEQ2	H2-K region expressed gene 6, isoform CRA_a OS=Mus musculus OX=10090 GN=H2-Ke6 PE=2 SV=1	0.001	2.522	5	1	1	1	1	259	26.6	6.92	0	1	0	167.5	75.4	87.7	97.9	79.1	73.6	91.8	126.8
Q9CYW4	Haloacid dehalogenase-like hydrolase domain-containing protein 3 OS=Mus musculus OX=10090 GN=Hdhd3 PE=1 SV=1	0	16.281	21	5	5	5	1	251	28	6.8	9.6	5	0	136.5	141.7	106.8	108.1	82.6	72.3	75.9	76.1
A0A0R4J0Z8	Harmonin OS=Mus musculus OX=10090 GN=Ush1c PE=1 SV=1	0	53.213	27	12	13	12	1	548	61.7	6.13	36.07	12	0	42.2	45	69.4	70.7	162.7	173.8	111.7	124.5
Q8K0U4	Heat shock 70 kDa protein 12A OS=Mus musculus OX=10090 GN=Hspa12a PE=1 SV=1	0	2.865	2	1	1	1	1	675	74.8	6.77	2.13	1	0	145.4	110.3	80.2	81.5	93	94.2	64.9	130.4
P63017	Heat shock cognate 71 kDa protein OS=Mus musculus OX=10090 GN=Hspa8 PE=1 SV=1	0	168.175	57	30	40	27	1	646	70.8	5.52	116.8	30	0	91.2	96.5	90.7	90.5	104	104.2	116.1	106.7
Q4KL76	Heat shock protein 1 (Chaperonin 10) OS=Mus musculus OX=10090 GN=Hspe1 PE=1 SV=1	0	23.078	75	8	10	8	1	102	11	8.35	27.25	8	0	172.9	194.1	41.4	65.2	88.1	96.8	80.5	61.1
Q71LX8	Heat shock protein 84b OS=Mus musculus OX=10090 GN=Hsp90ab1 PE=1 SV=1	0	66.935	26	15	17	6	1	724	83.2	5.03	40.49	15	8	123.4	114.8	103.8	102.5	94.1	86.9	78.5	95.9
Q3UAD6	Heat shock protein 90kDa beta (Grp94), member 1 OS=Mus musculus OX=10090 GN=Hsp90b1 PE=1 SV=1	0	213.123	43	35	67	34	1	802	92.4	4.82	194.53	35	1	104.9	108.3	112.8	116.8	95.9	101.7	75.7	83.8
G3UWB9	Heat shock protein beta-9 OS=Mus musculus OX=10090 GN=Hspb9 PE=3 SV=1	0.045	1.074	5	1	1	1	1	199	21.7	9.98	1.7	1	0
P07901	Heat shock protein HSP 90-alpha OS=Mus musculus OX=10090 GN=Hsp90aa1 PE=1 SV=4	0	43.488	16	11	12	3	1	733	84.7	5.01	20.41	11	0	119.9	115.1	112.3	125	54.6	59	81.1	133
Q3UWA6	Heat-stable enterotoxin receptor OS=Mus musculus OX=10090 GN=Gucy2c PE=2 SV=1	0	9.164	4	3	3	3	1	1072	123.2	6.83	7.87	3	0	139	83.5	91.3	75.9	74.7	103.2	104.7	127.6
O70252	Heme oxygenase 2 OS=Mus musculus OX=10090 GN=Hmox2 PE=1 SV=1	0	7.758	9	3	3	3	1	315	35.7	5.87	5	3	0	107.8	93.1	133.4	130.9	75.3	61.3	99.4	98.8
Q9Z0Z4	Hephaestin OS=Mus musculus OX=10090 GN=Heph PE=1 SV=3	0	38.202	10	9	10	9	1	1157	129.6	6.13	26.4	9	0	114.6	100.5	85.5	100.5	92.6	89.3	102.5	114.6
P17095	High mobility group protein HMG-I/HMG-Y OS=Mus musculus OX=10090 GN=Hmga1 PE=1 SV=4	0.001	2.618	7	1	1	1	1	107	11.6	10.32	2.5	1	0	46.7	70.3	117.3	137.6	99.4	93.5	126.3	109
Q5M9J2	Histidine triad nucleotide binding protein 2 OS=Mus musculus OX=10090 GN=Hint2 PE=1 SV=1	0	14.496	36	4	4	4	1	163	17.3	9.82	11.96	4	0	89.9	109.1	80.9	83.6	118.5	113.5	115.6	88.9
Q3TD53	Histocompatibility 2, class II antigen A, beta 1 OS=Mus musculus OX=10090 GN=H2-Ab1 PE=2 SV=1	0	30.733	31	6	7	6	1	265	30.1	7.24	20.26	6	0	152.4	104.9	110	97.2	84.8	73.9	81.7	95.1
Q5SZA3	Histone cluster 1, H1c OS=Mus musculus OX=10090 GN=Hist1h1c PE=1 SV=1	0	37.619	40	10	13	5	1	212	21.3	11	34.17	10	3	173.5	153	82.8	104.1	47	47.5	105.9	86.3
P10922	Histone H1.0 OS=Mus musculus OX=10090 GN=H1f0 PE=2 SV=4	0	15.176	16	3	4	3	1	194	20.8	10.9	10.11	3	0	119.8	183.6	102.3	125	52.5	49.2	103.3	64.3
P43275	Histone H1.1 OS=Mus musculus OX=10090 GN=Hist1h1a PE=1 SV=2	0	15.216	14	4	4	2	1	213	21.8	10.93	10.82	4	0	146.1	123.5	78.8	97.5	81.8	100.8	83.6	87.8
P43274	Histone H1.4 OS=Mus musculus OX=10090 GN=Hist1h1e PE=1 SV=2	0	29.948	30	8	10	3	1	219	22	11.11	28.19	8	0	152.7	169.7	87.8	111.9	42.7	38.5	106.5	90.3
P43276	Histone H1.5 OS=Mus musculus OX=10090 GN=Hist1h1b PE=1 SV=2	0	22.113	26	6	9	5	1	223	22.6	10.92	20.75	6	0	185.7	148.8	54.2	82.7	69.1	78.2	87	94.3
Q64426	Histone H2A (Fragment) OS=Mus musculus domesticus OX=10092 GN=H2A PE=2 SV=1	0	25.388	25	3	7	1	1	137	14.7	10.59	20.07	3	2	133.8	183	99.7	102	80.8	72.4	70.2	58.2
B2RVP5	Histone H2A OS=Mus musculus OX=10090 GN=H2afv PE=2 SV=1	0	6.391	15	2	2	1	1	128	13.5	10.58	5.34	2	0	232.8	124.5	108.6	98.1	36.4	45.8	60.9	92.9
Q8CGP5	Histone H2A type 1-F OS=Mus musculus OX=10090 GN=Hist1h2af PE=1 SV=3	0	27.71	28	3	8	1	1	130	14.2	11.05	17.94	3	0	180	126.6	86.8	109	70.1	82.9	42.5	102
Q8CGP7	Histone H2A type 1-K OS=Mus musculus OX=10090 GN=Hist1h2ak PE=1 SV=3	0	25.732	26	3	7	1	1	130	14.1	11.05	19.91	3	0	279.7	118.4	103.5	110.1	82.8	105.5
P27661	Histone H2AX OS=Mus musculus OX=10090 GN=H2afx PE=1 SV=2	0	9.817	28	3	4	2	1	143	15.1	10.74	9.48	3	0	118.1	179.4	121.1	102.8	75.1	67.8	91.1	44.6
Q921L4	Histone H2B OS=Mus musculus OX=10090 GN=LOC665622 PE=2 SV=1	0	42.168	39	6	30	6	1	135	14.9	10.13	60.25	6	0	150.6	123.9	77.1	91.1	80.8	86.8	88.3	101.4
P68433	Histone H3.1 OS=Mus musculus OX=10090 GN=Hist1h3a PE=1 SV=2	0	27.317	54	6	8	1	1	136	15.4	11.12	21.01	6	0	81.7	183.3	126.1	126	107.6	119.8	55.5
A0A1W2P768	Histone H3.2 OS=Mus musculus OX=10090 GN=Hist2h3c1 PE=1 SV=1	0	65.211	40	6	17	1	1	181	20.2	11.39	64.14	6	5	108.2	166	114.7	101.9	86.7	86.7	79.6	56.2
P02301	Histone H3.3C OS=Mus musculus OX=10090 GN=H3f3c PE=3 SV=3	0	22.692	54	6	8	2	1	136	15.3	11.14	20.9	6	0	136.9	164.8	105.3	110.1	80	69.7	93.9	39.4
P62806	Histone H4 OS=Mus musculus OX=10090 GN=Hist1h4a PE=1 SV=2	0	48.945	53	8	14	8	1	103	11.4	11.36	36.58	8	0	74.1	113.8	89.2	82.9	129.4	106.7	119.9	84
Q61081	Hsp90 co-chaperone Cdc37 OS=Mus musculus OX=10090 GN=Cdc37 PE=1 SV=1	0.029	1.278	2	1	1	1	1	379	44.6	5.34	0	1	0	186.9	68	93.4	86.9	82.5	83.2	98.2	101
Q61425	Hydroxyacyl-coenzyme A dehydrogenase, mitochondrial OS=Mus musculus OX=10090 GN=Hadh PE=1 SV=2	0	94.019	54	14	46	14	1	314	34.4	8.65	137.06	14	0	95.3	107.5	100.2	103	93.3	99	101.8	99.9
P38060	Hydroxymethylglutaryl-CoA lyase, mitochondrial OS=Mus musculus OX=10090 GN=Hmgcl PE=1 SV=2	0	26.337	18	5	7	5	1	325	34.2	8.41	16.18	5	0	101	117	110.5	122.2	83.2	85.1	92.3	88.7
Q2TPA8	Hydroxysteroid dehydrogenase-like protein 2 OS=Mus musculus OX=10090 GN=Hsdl2 PE=1 SV=1	0	15.131	9	4	4	4	1	490	54.2	6.74	8.54	4	0	106.5	81.8	118.9	90.3	94.7	85	110.4	112.3
Q9JKR6	Hypoxia up-regulated protein 1 OS=Mus musculus OX=10090 GN=Hyou1 PE=1 SV=1	0	122.449	28	23	29	23	1	999	111.1	5.19	88.42	23	0	111.8	101.3	104	115.6	87.9	94.8	84.6	100
P06330	Ig heavy chain V region AC38 205.12 OS=Mus musculus OX=10090 PE=1 SV=1	0	7.744	22	2	2	1	1	118	12.9	7.11	5.51	2	0
P01592	Immunoglobulin J chain OS=Mus musculus OX=10090 GN=Jchain PE=1 SV=4	0	3.571	9	1	1	1	1	159	18	4.89	3.11	1	0	112.3	81.7	81.3	81.4	109.5	88.3	91.6	154
A2ADL9	InaD-like (Drosophila) OS=Mus musculus OX=10090 GN=Patj PE=2 SV=1	0	19.316	4	6	7	6	1	1834	198.4	4.97	16.33	6	0	82.2	87.2	90	84.2	113.3	117.5	106.2	119.3
P70227	Inositol 1,4,5-trisphosphate receptor type 3 OS=Mus musculus OX=10090 GN=Itpr3 PE=1 SV=3	0	7.83	1	2	2	2	1	2670	304.1	6.54	3.9	2	0	98.1	65	71.1	82.3	116.9	150.4	80.7	135.5
E9QAS7	Inositol polyphosphate-5-phosphatase A OS=Mus musculus OX=10090 GN=Inpp5a PE=1 SV=1	0.019	1.462	2	1	1	1	1	422	48.8	7.09	1.99	1	0	85.5	119.9	119.3	129.2	76.5	87	97.1	85.6
Q31188	Integral membrane protein OS=Mus musculus OX=10090 GN=MHC integral membrane protein PE=2 SV=1	0	35.676	18	6	9	1	1	365	41	7.46	23.9	6	0	167.5	103.6	111.6	106.9	72	51.7	87.6	99
P09055	Integrin beta-1 OS=Mus musculus OX=10090 GN=Itgb1 PE=1 SV=1	0	31.021	16	11	11	10	1	798	88.2	5.94	19.16	11	0	99.5	95.5	97.7	105.6	86.3	79.7	110.4	125.2
A2A863	Integrin beta-4 OS=Mus musculus OX=10090 GN=Itgb4 PE=1 SV=1	0	21.418	6	9	9	9	1	1818	201.5	5.88	16.62	9	0	102.8	99.1	93.1	103.5	101.4	97	104.7	98.3
Q6LD20	Interferon alpha/beta receptor (Fragment) OS=Mus musculus OX=10090 GN=IFNAR PE=4 SV=1	0.015	1.553	8	1	1	1	1	111	12.4	5.64	0	1	0	116.8	134.1	112.8	99.2	82.5	84.4	90.7	79.5
Q8VC49	Interferon alpha-inducible protein 27-like protein 2B OS=Mus musculus OX=10090 GN=Ifi27l2b PE=2 SV=1	0	30.307	21	5	6	5	1	283	27.8	4.7	16.28	5	0	88.1	127.1	129.8	123.6	57.7	55.5	129	89.2
Q811M6	Interferon gamma induced GTPase OS=Mus musculus OX=10090 GN=Igtp PE=2 SV=1	0	7.883	6	3	3	3	1	423	48.5	8.05	7.26	3	0	133.8	113.9	145.7	130.2	61.5	61.8	65.7	87.5
B2RR82	Intersectin-2 OS=Mus musculus OX=10090 GN=Itsn2 PE=1 SV=1	0	5.292	1	1	1	1	1	1685	191.6	8.12	3.13	1	0
P24822	Intestinal-type alkaline phosphatase OS=Mus musculus OX=10090 GN=Iap PE=2 SV=1	0	181.301	42	20	232	1	1	559	60.2	6.71	777.09	20	0	75.2	67.2	71.7	65.9	185.9	92.3	95.4	146.5
B9EKK3	IQ motif containing GTPase activating protein 2 OS=Mus musculus OX=10090 GN=Iqgap2 PE=2 SV=1	0	7.135	2	3	3	3	1	1575	180.4	5.59	6.74	3	0	91.7	124.1	112.5	104.4	93.6	92.6	100.9	80.2
A0A1G5SJJ3	Irgm1 OS=Mus musculus OX=10090 GN=OTTMUSPWKG00059374 PE=4 SV=1	0	3.68	5	1	1	1	1	409	46.6	8.32	2.59	1	0
Q9DCB8	Iron-sulfur cluster assembly 2 homolog, mitochondrial OS=Mus musculus OX=10090 GN=Isca2 PE=1 SV=2	0	3.511	8	1	1	1	1	154	16.7	5.6	1.66	1	0	73.8	134.7	188.7	117.8	60.1	41.6	110.4	72.9
P85094	Isochorismatase domain-containing protein 2A OS=Mus musculus OX=10090 GN=Isoc2a PE=1 SV=1	0	22.157	49	5	6	5	1	206	22.4	8.02	16.11	5	0	127.6	118.6	95.9	118.9	93.5	93.4	62	90.1
A0A1L1STE6	Isocitrate dehydrogenase [NAD] subunit, mitochondrial OS=Mus musculus OX=10090 GN=Idh3a PE=1 SV=1	0	51.044	44	15	16	15	1	384	41.5	6.93	39.77	15	0	122.4	140.7	117.4	113.9	76.6	78.6	68.2	82.1
Q91VA7	Isocitrate dehydrogenase [NAD] subunit, mitochondrial OS=Mus musculus OX=10090 GN=Idh3b PE=1 SV=1	0	31.496	34	10	11	9	1	384	42.2	8.6	22.59	10	1	139.5	125.4	100.5	109.8	71.4	74.7	74.4	104.4
Q3TGZ3	Isocitrate dehydrogenase [NAD] subunit, mitochondrial OS=Mus musculus OX=10090 GN=Idh3g PE=1 SV=1	0	19.695	17	6	7	5	1	393	42.8	9.01	15.68	6	0	96.3	99.2	105.9	104.3	93.9	99.6	99.2	101.5
Q8C338	Isocitrate dehydrogenase [NADP] OS=Mus musculus OX=10090 GN=Idh1 PE=2 SV=1	0	4.923	6	2	2	2	1	422	47.5	6.93	4.96	2	0	107.8	107.9	135.5	151.8	80.4	76.8	69.1	70.7
P54071	Isocitrate dehydrogenase [NADP], mitochondrial OS=Mus musculus OX=10090 GN=Idh2 PE=1 SV=3	0	34.34	22	9	10	9	1	452	50.9	8.69	21.34	9	0	148.7	113.3	101.9	104.8	86.7	85.8	68	90.8
Q9JHI5	Isovaleryl-CoA dehydrogenase, mitochondrial OS=Mus musculus OX=10090 GN=Ivd PE=1 SV=1	0	13.459	8	3	3	3	1	424	46.3	8.29	7.59	3	0	108.6	97.3	105.2	96.3	97.6	113.5	71.4	110
Q9CX00	IST1 homolog OS=Mus musculus OX=10090 GN=Ist1 PE=1 SV=1	0	17.891	24	6	6	6	1	362	39.4	5.44	16.63	6	0	70.3	100.2	93	86.6	129.7	125.6	104.4	90.2
B9EK97	Itln1 protein OS=Mus musculus OX=10090 GN=Itln1 PE=2 SV=1	0	16.043	19	5	5	5	1	313	34.9	7.4	11.66	5	0	83	162.6	80.4	71.5	70.9	65.2	149	117.5
Q02257	Junction plakoglobin OS=Mus musculus OX=10090 GN=Jup PE=1 SV=3	0	98.449	39	21	24	18	1	745	81.7	6.14	70.07	21	0	124.9	111.4	98.9	96.8	92.3	86.9	91.1	97.7
O88792	Junctional adhesion molecule A OS=Mus musculus OX=10090 GN=F11r PE=1 SV=2	0	13.407	11	2	2	2	1	300	32.4	6.77	6.76	2	0	314.7	43.7	29.9	61.8	69.7	106.3	15.4	158.4
A2CG49	Kalirin OS=Mus musculus OX=10090 GN=Kalrn PE=1 SV=1	0	28.173	3	6	9	6	1	2964	336.8	6.07	26.91	6	0	76.1	81.5	65	71.6	149.6	154.3	89.1	112.8
Q32P04	Keratin 5 OS=Mus musculus OX=10090 GN=Krt5 PE=1 SV=2	0	27.786	12	9	13	3	1	580	61.7	7.75	27.19	9	1	20.1	24.6	131.3	153.2	45.5	27.1	213.9	184.2
E9Q0F0	Keratin 78 OS=Mus musculus OX=10090 GN=Krt78 PE=1 SV=1	0	11.871	2	2	3	1	1	1068	112.2	7.97	8.87	2	0	18.7	28	117.8	188.4	53.8	33	219.2	141.1
P02535	Keratin, type I cytoskeletal 10 OS=Mus musculus OX=10090 GN=Krt10 PE=1 SV=3	0	7.941	4	2	2	2	1	570	57.7	5.11	4.93	2	0	100.3	37.5	185.6	65.7	46	40.4	205.2	119.3
Q9QWL7	Keratin, type I cytoskeletal 17 OS=Mus musculus OX=10090 GN=Krt17 PE=1 SV=3	0	8.788	7	4	5	1	1	433	48.1	5.06	9.7	4	0	82.2	43	46.8	52.3	109.6	107	206.7	152.4
P05784	Keratin, type I cytoskeletal 18 OS=Mus musculus OX=10090 GN=Krt18 PE=1 SV=5	0	113.543	57	19	25	18	1	423	47.5	5.33	80.84	19	0	88.7	103.8	80	82.4	122.2	119	98.7	105.3
P19001	Keratin, type I cytoskeletal 19 OS=Mus musculus OX=10090 GN=Krt19 PE=1 SV=1	0	278.68	78	31	285	28	1	403	44.5	5.39	976.5	31	2	80	97.7	88	86.9	118.4	115.5	112.4	101
Q9D312	Keratin, type I cytoskeletal 20 OS=Mus musculus OX=10090 GN=Krt20 PE=1 SV=1	0	238.501	74	33	90	31	1	431	49	5.38	274.17	33	2	90.8	109.8	86	84.2	117.8	115.8	104.6	90.9
Q6IFX2	Keratin, type I cytoskeletal 42 OS=Mus musculus OX=10090 GN=Krt42 PE=1 SV=1	0	14.895	7	4	11	1	1	452	50.1	5.16	29.74	4	0	159.6	87.5	69.7	81.8	118.6	115.9	67.7	99.2
P04104	Keratin, type II cytoskeletal 1 OS=Mus musculus OX=10090 GN=Krt1 PE=1 SV=4	0	14.049	6	4	5	2	1	637	65.6	8.15	14.12	4	0	28.5	37.3	156.3	121.7	66.4	52.5	215.4	121.9
Q3UV17	Keratin, type II cytoskeletal 2 oral OS=Mus musculus OX=10090 GN=Krt76 PE=1 SV=1	0	15.548	7	5	20	1	1	594	62.8	8.43	29.84	5	0	53	38.9	77.8	189.2	47.6	37.1	124.5	232
Q9DCV7	Keratin, type II cytoskeletal 7 OS=Mus musculus OX=10090 GN=Krt7 PE=1 SV=1	0	89.924	49	22	26	18	1	457	50.7	5.87	72.88	22	0	81.8	104.9	87.9	88.7	119.9	112.7	105.8	98.2
Q8VED5	Keratin, type II cytoskeletal 79 OS=Mus musculus OX=10090 GN=Krt79 PE=1 SV=2	0	17.648	7	5	7	1	1	531	57.5	7.69	17.61	5	0	11.5	18.9	258.6	82.8	30.2	13.8	321.9	62.3
P11679	Keratin, type II cytoskeletal 8 OS=Mus musculus OX=10090 GN=Krt8 PE=1 SV=4	0	370.739	84	45	321	37	1	490	54.5	5.82	872.08	45	8	91.9	97.9	83	81.3	119.1	121.2	101.3	104.3
B2RTP7	Krt2 protein OS=Mus musculus OX=10090 GN=Krt2 PE=2 SV=1	0	12.495	6	5	6	2	1	707	70.9	8.06	13.88	5	0	76.4	52.4	184.7	109.8	63.8	51.9	136.7	124.4
F8VPT3	Lactase OS=Mus musculus OX=10090 GN=Lct PE=1 SV=1	0	258.275	28	46	119	37	1	1931	217.7	6.74	300.61	46	9	80.6	77	78	78.8	128.2	136.2	108.6	112.7
Q5XLR9	Lactase OS=Mus musculus OX=10090 GN=Lct PE=2 SV=1	0	49.638	32	10	23	1	1	303	34.1	8.59	52.37	10	0	76.7	69.5	85.5	82.2	125.7	114.8	128	117.6
P57016	Ladinin-1 OS=Mus musculus OX=10090 GN=Lad1 PE=1 SV=1	0	13.197	6	3	4	3	1	528	58.8	9.73	11.15	3	0	76.2	91.8	45.8	63.6	130.2	141.7	129.3	121.4
Q61033	Lamina-associated polypeptide 2, isoforms alpha/zeta OS=Mus musculus OX=10090 GN=Tmpo PE=1 SV=4	0	3.56	2	1	1	1	1	693	75.1	8.05	2.1	1	0	135.3	47.6	39	46.5	167.7	167.9	87.5	108.5
Q3U9G9	Lamin-B receptor OS=Mus musculus OX=10090 GN=Lbr PE=1 SV=2	0	5.249	3	2	2	2	1	626	71.4	9.36	2.09	2	0	113.2	102.6	119.8	107.6	82.6	86.8	86.1	101.2
P14733	Lamin-B1 OS=Mus musculus OX=10090 GN=Lmnb1 PE=1 SV=3	0	12.226	8	5	5	4	1	588	66.7	5.16	10.69	5	1	97	99.6	84.2	150.3	72.8	75.8	132.8	87.4
Q9QXW9	Large neutral amino acids transporter small subunit 2 OS=Mus musculus OX=10090 GN=Slc7a8 PE=1 SV=1	0	4.987	6	2	2	2	1	531	57.8	6.67	3.84	2	0	67.4	109.1	168.6	109.2	80	56.2	128.4	81.1
Q8CGA3	Large neutral amino acids transporter small subunit 4 OS=Mus musculus OX=10090 GN=Slc43a2 PE=1 SV=1	0	19.749	7	4	5	4	1	568	62.4	7.93	14.89	4	0	106.9	115.3	138.8	109.7	65	59.2	99	106.2
B0V2Q7	Lclat1 protein OS=Mus musculus OX=10090 GN=Lclat1 PE=1 SV=1	0	4.595	8	2	2	2	1	376	44.4	8.53	5.34	2	0	139.4	104.9	135.2	114.8	56.6	47	88.9	113.1
Q6PB66	Leucine-rich PPR motif-containing protein, mitochondrial OS=Mus musculus OX=10090 GN=Lrpprc PE=1 SV=2	0	86.918	27	29	31	29	1	1392	156.5	6.83	70.6	29	0	104.8	117	123.9	116.3	86.1	84.5	80.5	86.8
Q921G6	Leucine-rich repeat and calponin homology domain-containing protein 4 OS=Mus musculus OX=10090 GN=Lrch4 PE=1 SV=1	0.013	1.683	3	1	1	1	1	680	73.1	7.53	2.32	1	0	62.8	43.4	24.8	40.4	209.5	234.2	68.3	116.4
A0A0G2JFV5	Leucine-rich repeat flightless-interacting protein 2 OS=Mus musculus OX=10090 GN=Lrrfip2 PE=1 SV=1	0	12.22	7	3	3	3	1	437	49.7	6.19	7.79	3	0	55.7	80.4	75.6	84.2	99.9	96.7	197.7	109.7
Q922Q8	Leucine-rich repeat-containing protein 59 OS=Mus musculus OX=10090 GN=Lrrc59 PE=1 SV=1	0	47.478	33	9	12	9	1	307	34.9	9.52	32.51	9	0	110.8	125.6	120.8	172.5	45.2	41.9	89.7	93.5
Q9EP75	Leukotriene-B4 omega-hydroxylase 3 OS=Mus musculus OX=10090 GN=Cyp4f14 PE=1 SV=1	0	29.854	18	7	9	5	1	524	59.8	6.87	16.01	7	2	100.4	123.5	136.4	108.9	81.3	65.9	108.4	75.2
Q543N3	LIM and SH3 protein 1, isoform CRA_b OS=Mus musculus OX=10090 GN=Lasp1 PE=1 SV=1	0	3.626	4	1	1	1	1	263	30	7.05	1.8	1	0
Q9ERG0	LIM domain and actin-binding protein 1 OS=Mus musculus OX=10090 GN=Lima1 PE=1 SV=3	0	115.503	39	30	36	30	1	753	84	6.6	96.13	30	0	82.9	106.8	80.4	96.6	102.2	102.3	127.8	101.1
F6TFN2	LIM domain only 7 (Fragment) OS=Mus musculus OX=10090 GN=Lmo7 PE=1 SV=1	0	101.847	28	31	33	31	1	1189	133.9	5.99	78.98	31	0	83.9	78.1	57.2	72.9	123.5	129.7	134	120.6
A0A0F6AIX5	Lipid droplet-associated hydrolase OS=Mus musculus OX=10090 GN=Ldah PE=1 SV=1	0	7.009	4	1	1	1	1	326	37.3	8.28	3.24	1	0	124.9	146.5	131.7	153.7	97.5	87.9	57.7
P53395	Lipoamide acyltransferase component of branched-chain alpha-keto acid dehydrogenase complex, mitochondrial OS=Mus musculus OX=10090 GN=Dbt PE=1 SV=2	0	4.636	4	2	2	2	1	482	53.2	8.6	3.99	2	0	126.3	92.5	97.3	101.2	78.9	75.5	92.1	136.1
Q99KG5	Lipolysis-stimulated lipoprotein receptor OS=Mus musculus OX=10090 GN=Lsr PE=1 SV=1	0	3.36	2	1	1	1	1	594	66.1	6.54	2.33	1	0
P43137	Lithostathine-1 OS=Mus musculus OX=10090 GN=Reg1 PE=1 SV=1	0	19.905	46	5	5	5	1	165	18.5	6.51	10.74	5	0	72.9	91.7	121	100.7	85	82.7	132.7	113.3
E9Q286	Little elongation complex subunit 1 OS=Mus musculus OX=10090 GN=Ice1 PE=1 SV=1	0.045	1.044	0	1	1	1	1	2241	242.1	5.48	0	1	0	63.5	110.8	115.4	127.5	106.1	81.3	116.5	78.9
Q8VCC2	Liver carboxylesterase 1 OS=Mus musculus OX=10090 GN=Ces1 PE=1 SV=1	0	12.111	9	4	4	2	1	565	62.6	6	9.78	4	0	115.8	93.5	151.5	115.6	84.7	103.7	76	59.2
A0A1B0GSX0	L-lactate dehydrogenase OS=Mus musculus OX=10090 GN=Ldha PE=1 SV=1	0	13.582	15	4	4	4	1	361	39.7	8.35	11.29	4	0	88.1	95.6	122.6	127.8	89.6	96.4	86.8	93.1
Q3V2D0	Lon protease homolog, mitochondrial OS=Mus musculus OX=10090 GN=Lonp1 PE=2 SV=1	0	19.834	11	6	6	6	1	953	106.4	6.71	12.07	6	0	113	108.2	94.4	99.6	98.9	93.5	94.5	97.9
Q91VE0	Long-chain fatty acid transport protein 4 OS=Mus musculus OX=10090 GN=Slc27a4 PE=1 SV=1	0	138.533	49	25	34	25	1	643	72.3	8.59	88.6	25	0	157.9	103.1	136.4	130.3	48.3	42.8	86.2	94.9
D3Z041	Long-chain-fatty-acid--CoA ligase 1 OS=Mus musculus OX=10090 GN=Acsl1 PE=1 SV=1	0	32.769	17	10	11	7	1	699	78	7.47	25.01	10	0	115.5	80.6	112.5	117.5	62	67.8	109.3	134.8
A0A0R4J083	Long-chain-specific acyl-CoA dehydrogenase, mitochondrial OS=Mus musculus OX=10090 GN=Acadl PE=1 SV=1	0	33.698	15	6	8	6	1	430	47.9	8.15	22.13	6	0	102.8	108.1	138.7	135.5	72.5	75.6	83.5	83.3
Q9CRY7	Lysophospholipase D GDPD1 OS=Mus musculus OX=10090 GN=Gdpd1 PE=1 SV=1	0	33.158	20	5	7	5	1	314	35.8	8.31	20.62	5	0	148.4	133.1	133.9	131.4	47.8	42.3	75.6	87.5
Q91V01	Lysophospholipid acyltransferase 5 OS=Mus musculus OX=10090 GN=Lpcat3 PE=1 SV=1	0	13.235	4	2	3	2	1	487	56.1	8.56	8.01	2	0	170.1	87.1	125.9	116	48	42.5	84.9	125.4
Q8CHK3	Lysophospholipid acyltransferase 7 OS=Mus musculus OX=10090 GN=Mboat7 PE=1 SV=1	0	10.67	3	2	2	2	1	473	53.4	8.69	7	2	0	126.2	105.8	136.3	134.8	72.7	64	89.9	70.3
Q497J1	Lysoplasmalogenase OS=Mus musculus OX=10090 GN=Tmem86b PE=2 SV=1	0	10.353	8	2	2	2	1	226	25	6.73	8.1	2	0	126.4	90.1	123	111.9	75.8	68.5	89	115.4
Q9DC13	Lysosomal membrane glycoprotein 1, isoform CRA_a OS=Mus musculus OX=10090 GN=Lamp1 PE=2 SV=1	0	11.541	6	2	2	2	1	407	43.9	8.4	6.53	2	0	120.7	102.5	109.6	126.3	68	59.3	105.9	107.7
Q8C5K0	Lysosomal membrane glycoprotein 2, isoform CRA_a OS=Mus musculus OX=10090 GN=Lamp2 PE=2 SV=1	0.002	2.355	2	1	1	1	1	416	45.8	8.03	2.23	1	0	102.4	90.8	113.9	125.3	65.1	66.7	97.8	138
O35114	Lysosome membrane protein 2 OS=Mus musculus OX=10090 GN=Scarb2 PE=1 SV=3	0.013	1.621	1	1	1	1	1	478	54	5.1	0	1	0	141.1	71.9	95.9	81.8	88	78.5	146.4	96.4
Q7TST5	Lysosome-associated membrane glycoprotein 3 OS=Mus musculus OX=10090 GN=Lamp3 PE=2 SV=1	0.029	1.269	3	1	1	1	1	411	45.1	9	2.42	1	0	129.1	54.9	80.2	46.6	155.9	182.3	68.8	82.3
A0A077S9N1	Lysozyme OS=Mus musculus OX=10090 GN=Lyz1 PE=3 SV=1	0.012	1.731	5	1	1	1	1	148	16.8	9.41	1.97	1	0	47.4	63.5	167.5	160	32.9	27.9	183.2	117.6
E9Q3X0	Major vault protein OS=Mus musculus OX=10090 GN=Mvp PE=1 SV=1	0	6.474	4	2	2	2	1	870	96.8	5.64	7.27	2	0	85.8	74.8	82.8	83.3	118.8	121	104.3	129.2
P14152	Malate dehydrogenase, cytoplasmic OS=Mus musculus OX=10090 GN=Mdh1 PE=1 SV=3	0	6.664	7	2	2	2	1	334	36.5	6.58	4.8	2	0	67.4	85.9	115.3	125.3	93.4	80.4	105.8	126.4
P08249	Malate dehydrogenase, mitochondrial OS=Mus musculus OX=10090 GN=Mdh2 PE=1 SV=3	0	168.711	64	17	55	17	1	338	35.6	8.68	157.11	17	0	115.2	131.6	104.6	106.6	70.7	72.4	103.3	95.6
Q6ZQI3	Malectin OS=Mus musculus OX=10090 GN=Mlec PE=1 SV=2	0	26.792	18	5	6	5	1	291	32.3	6.05	17.65	5	0	164	116.2	134.7	121.5	52.9	49.6	71.5	89.5
Q9WVL0	Maleylacetoacetate isomerase OS=Mus musculus OX=10090 GN=Gstz1 PE=1 SV=1	0.002	2.311	6	1	1	1	1	216	24.3	7.85	2.53	1	0	177.9	119.3	97.9	95.2	81.5	88.4	57.3	82.5
Q99J39	Malonyl-CoA decarboxylase, mitochondrial OS=Mus musculus OX=10090 GN=Mlycd PE=1 SV=1	0	5.302	4	1	1	1	1	492	54.7	8.94	4.05	1	0	145.7	98.9	96.4	101.8	74.3	68.9	96.2	117.8
B5THE2	Maltase-glucoamylase OS=Mus musculus OX=10090 GN=Mgam PE=1 SV=1	0	470.523	42	60	129	37	1	1827	208.4	5.95	374.45	60	20	81.3	80.7	66	75.8	128.7	141.5	110	115.9
A0A0J9YVE6	Maltase-glucoamylase OS=Mus musculus OX=10090 GN=Mgam PE=1 SV=1	0	312.013	44	40	75	18	1	1200	137.6	5.83	229.69	40	0	90.1	76.5	64.4	74	126.5	139.6	113.8	115.1
Q9EPE9	Manganese-transporting ATPase 13A1 OS=Mus musculus OX=10090 GN=Atp13a1 PE=1 SV=2	0	10.754	4	3	3	3	1	1200	132.3	8.03	5.66	3	0	115.8	100.4	120.7	131.2	76.8	61.7	91.8	101.5
Q8R0J2	Mannose-P-dolichol utilization defect 1 OS=Mus musculus OX=10090 GN=Mpdu1 PE=1 SV=1	0	4.199	10	2	3	2	1	247	26.4	8.54	2.4	2	0	157.4	73.3	94.5	101.2	83.2	79.4	77.4	133.7
P15119	Mast cell protease 2 OS=Mus musculus OX=10090 GN=Mcpt2 PE=2 SV=2	0.045	1.054	6	1	1	1	1	244	26.7	8.4	0	1	0
Q3UN27	Matrix metalloproteinase OS=Mus musculus OX=10090 GN=Mmp7 PE=1 SV=1	0.021	1.433	4	1	1	1	1	267	30	7.3	0	1	0	231.7	30.4	26.1	45.6	147.7	154.6	19.6	144.4
Q5BLJ7	MCG10205 OS=Mus musculus OX=10090 GN=Rps13 PE=1 SV=1	0	6.197	10	1	1	1	1	151	17.2	10.54	4.56	1	0	198.6	97	76.8	80.3	77	82.2	86.5	101.6
A0A2I3BPG9	MCG113838 OS=Mus musculus OX=10090 GN=Rpl36a-ps1 PE=3 SV=1	0	4.766	16	2	2	2	1	106	12.4	10.51	4.9	2	0	94.1	117.7	118	122.5	79.3	73.2	109.4	85.7
A0A0R4J1J1	MCG114807, isoform CRA_c OS=Mus musculus OX=10090 GN=Pnkd PE=1 SV=1	0	4.217	8	1	1	1	1	142	15.6	10.27	1.86	1	0
Q545A2	MCG11560 OS=Mus musculus OX=10090 GN=Slc25a5 PE=1 SV=1	0	104.088	46	14	40	14	1	298	32.9	9.73	111.14	14	0	146.4	125.3	143.7	131.9	43.5	36.8	80.6	91.8
A0A1Y7VKY1	MCG116671 OS=Mus musculus OX=10090 GN=Gm11361 PE=3 SV=1	0	12.095	30	5	5	5	1	152	17.7	10.86	10.94	5	0	137.7	114.5	93.2	95.6	87.2	86.4	81.8	103.7
Q4VAG4	MCG12304 OS=Mus musculus OX=10090 GN=Rpl22 PE=1 SV=1	0	15.215	39	3	4	3	1	128	14.8	9.19	11.63	3	0	76.6	96.4	154.2	134.3	87.7	78.9	87.1	84.9
Q9Z1R9	MCG124046 OS=Mus musculus OX=10090 GN=Prss1 PE=1 SV=1	0	9.428	8	1	4	1	1	246	26.1	4.94	11.32	1	0	18.9	30	80.1	73.5	34.4	43.5	258	261.4
B2RY27	MCG125789, isoform CRA_a OS=Mus musculus OX=10090 GN=Taok3 PE=2 SV=1	0.011	1.746	2	1	1	1	1	898	105.3	7.36	0	1	0
Q3TNA0	MCG1260 OS=Mus musculus OX=10090 GN=Cyp4b1 PE=1 SV=1	0	17.026	10	4	5	4	1	511	58.9	8.44	11.01	4	0	152	104	94.6	108.7	64.9	63.7	88.2	123.8
Q4FJQ0	MCG130610 OS=Mus musculus OX=10090 GN=Rab7 PE=1 SV=1	0	71.567	59	10	14	10	1	207	23.5	6.7	39.74	10	0	129.9	86.5	90.3	91.8	90.3	94.4	92.9	123.9
Q58EW0	MCG132477, isoform CRA_a OS=Mus musculus OX=10090 GN=Rpl18 PE=1 SV=1	0	21.059	21	3	4	3	1	188	21.6	11.78	12.48	3	0	131.8	126.7	128.6	121.3	66.1	60.7	84.2	80.6
Q5M9J8	MCG13936 OS=Mus musculus OX=10090 GN=Rpl28 PE=1 SV=1	0.002	2.348	6	1	1	1	1	137	15.7	12.02	0	1	0	80.7	115	117.6	83.4	75.3	58.4	143.2	126.4
Q3UEN8	MCG15287 OS=Mus musculus OX=10090 GN=Cyp3a11 PE=1 SV=1	0	58.67	30	12	15	12	1	504	57.8	8.82	46.72	12	0	119.7	113.3	155.5	138.6	49.1	40.1	91.9	91.7
Q58DZ3	MCG20799 OS=Mus musculus OX=10090 GN=Rpl30 PE=1 SV=1	0	10.954	47	4	4	4	1	115	12.8	9.63	9.59	4	0	123.3	102.3	97.2	110.5	86.6	80.8	106	93.3
G5E836	MCG3127 OS=Mus musculus OX=10090 GN=Slc5a4a PE=3 SV=1	0	6.782	4	2	2	1	1	656	71.8	7.44	4.68	2	0	101.3	58.7	56.9	72	117.6	158.8	98.9	135.7
Q14AF6	MCG4862 OS=Mus musculus OX=10090 GN=Snrpd2 PE=1 SV=1	0.001	2.445	16	1	1	1	1	118	13.5	9.91	2.55	1	0	226.3	58.8	62	74.3	92.6	71.3	112.8	101.8
Q6ZWQ9	MCG5400 OS=Mus musculus OX=10090 GN=Myl12a PE=1 SV=1	0	59.715	45	9	15	1	1	172	19.9	4.81	43.11	9	0	148.1	105.7	99.4	102.5	82.1	76.2	83.1	102.9
G5E814	MCG5603 OS=Mus musculus OX=10090 GN=Ndufa11 PE=1 SV=1	0	14.998	24	2	3	2	1	143	15.1	8.07	9.68	2	0	154.2	120.7	154.4	149.2	37	30.3	70.5	83.7
A0A1S6GWI4	MCG5769, isoform CRA_a OS=Mus musculus OX=10090 GN=Ndufs5 PE=2 SV=1	0	13.724	15	2	3	2	1	171	20	9.2	5.82	2	0	111.4	98.9	93.9	102.1	50.7	60.4	128.9	153.8
Q5SQB7	MCG68069 OS=Mus musculus OX=10090 GN=Npm1 PE=1 SV=1	0	5.357	10	2	2	2	1	292	32.5	4.77	5.3	2	0	109.3	71.5	80.9	110.6	87.8	84.8	123.2	131.9
A2AP31	MCG9810 OS=Mus musculus OX=10090 GN=Ndufb6 PE=1 SV=1	0	5.529	20	2	2	2	1	128	15.5	9.79	1.97	2	0	100.9	172.9	134.4	114	50.9	27	116.8	83.2
P45952	Medium-chain specific acyl-CoA dehydrogenase, mitochondrial OS=Mus musculus OX=10090 GN=Acadm PE=1 SV=1	0	65.013	38	12	16	12	1	421	46.5	8.37	53.51	12	0	131.9	112.6	125.9	118.3	71.7	76.8	73.5	89.3
A0A1W2P711	Melanoma inhibitory activity protein 2 OS=Mus musculus OX=10090 GN=Mia2 PE=1 SV=2	0	17.53	3	4	4	4	1	1397	156.5	4.54	10.37	4	0	95.9	97	104.8	110	109.2	89.2	98.5	95.5
B2RRY4	Membrane protein, palmitoylated 5 (MAGUK p55 subfamily member 5) OS=Mus musculus OX=10090 GN=Mpp5 PE=1 SV=1	0.002	2.194	3	2	2	2	1	675	77.2	6.09	3.9	2	0	95.3	101.1	109.1	92.3	98.8	88.5	126.3	88.6
O55022	Membrane-associated progesterone receptor component 1 OS=Mus musculus OX=10090 GN=Pgrmc1 PE=1 SV=4	0	21.753	25	4	5	4	1	195	21.7	4.7	15.43	4	0	95.5	134	162	143.3	46.9	39.5	98.5	80.2
Q80UU9	Membrane-associated progesterone receptor component 2 OS=Mus musculus OX=10090 GN=Pgrmc2 PE=1 SV=2	0	17.493	20	2	2	2	1	217	23.3	5.15	8.66	2	0
B2RWS0	Membrane-spanning 4-domains, subfamily A, member 10 OS=Mus musculus OX=10090 GN=Ms4a10 PE=2 SV=1	0	13.573	14	3	3	3	1	267	29	8.18	9.33	3	0	66.6	81	87.7	79.5	117.2	115.5	136.5	116.1
J3QN01	Membrane-spanning 4-domains, subfamily A, member 18 OS=Mus musculus OX=10090 GN=Ms4a18 PE=4 SV=1	0.006	1.858	2	1	1	1	1	344	36.4	5.34	2.32	1	0	61.7	77.7	90.4	80.4	122.7	131.8	110	125.3
Q61847	Meprin A subunit beta OS=Mus musculus OX=10090 GN=Mep1b PE=1 SV=2	0	140.825	31	17	36	17	1	704	79.5	5.95	103.01	17	0	118.1	73.8	63.8	75.6	126.8	124.7	103.3	113.9
A0A0R4J043	Meprin A subunit OS=Mus musculus OX=10090 GN=Mep1a PE=1 SV=1	0	28.837	10	6	8	6	1	760	85.6	6.43	19.81	6	0	136.7	108.3	59.9	79.1	117.9	128.8	83.4	86
Q69ZF7	Metal transporter CNNM4 OS=Mus musculus OX=10090 GN=Cnnm4 PE=1 SV=2	0	8.396	5	3	3	3	1	771	86.6	6.07	7.29	3	0	131.1	117.2	119.9	113.7	71.8	62.6	81.8	102
O88441	Metaxin-2 OS=Mus musculus OX=10090 GN=Mtx2 PE=1 SV=1	0	8.836	11	3	3	3	1	263	29.7	5.63	7.31	3	0	161.8	115.4	124.1	118.6	67.3	60.1	67.5	85.2
Q9EQ20	Methylmalonate-semialdehyde dehydrogenase [acylating], mitochondrial OS=Mus musculus OX=10090 GN=Aldh6a1 PE=1 SV=1	0	7.798	7	4	4	4	1	535	57.9	8.07	8.81	4	0	115.8	75.4	65.3	64.1	118.2	104.2	119.6	137.3
P16332	Methylmalonyl-CoA mutase, mitochondrial OS=Mus musculus OX=10090 GN=Mut PE=1 SV=2	0	13.551	11	5	5	5	1	748	82.8	6.89	11.38	5	0	120.7	103.7	97.9	110.9	92.3	89.2	79.3	106
Q5DU55	MFLJ00350 protein (Fragment) OS=Mus musculus OX=10090 GN=Pigo PE=2 SV=1	0	5.442	2	1	1	1	1	1112	121.4	9.04	3	1	0
E2I8K3	MHC class II antigen alpha chain (Fragment) OS=Mus musculus musculus OX=39442 GN=H2-Aa PE=4 SV=1	0.002	2.149	41	1	1	1	1	69	7.7	4.65	2.58	1	0
Q7TNS2	MICOS complex subunit Mic10 OS=Mus musculus OX=10090 GN=Minos1 PE=1 SV=1	0.001	2.55	11	1	1	1	1	76	8.6	8.94	0	1	0	103.1	86.8	64.2	84	125	117.5	84.2	135.1
Q8R404	MICOS complex subunit MIC13 OS=Mus musculus OX=10090 GN=Mic13 PE=1 SV=1	0.013	1.674	6	1	1	1	1	119	13.4	8.63	1.95	1	0	160.4	114.5	132.1	143.4	64.1	62.6	41.5	81.3
Q9CRB9	MICOS complex subunit Mic19 OS=Mus musculus OX=10090 GN=Chchd3 PE=1 SV=1	0	26.363	29	7	8	7	1	227	26.3	8.37	17.38	7	0	118.1	121.8	138.5	138.7	48.8	38.8	108.6	86.7
Q9DCZ4	MICOS complex subunit Mic26 OS=Mus musculus OX=10090 GN=Apoo PE=1 SV=2	0	3.245	8	1	1	1	1	198	22.6	9.25	2.03	1	0	107.8	134.4	153.1	169.2	35.2	36.6	90.9	72.8
Q3TQL4	MICOS complex subunit MIC60 (Fragment) OS=Mus musculus OX=10090 GN=Immt PE=2 SV=1	0	94.811	42	24	27	5	1	679	75.4	6.76	68.21	24	17	127.5	118.6	146.1	136.9	48.8	43.9	88	90.3
A0A0U1RP81	MICOS complex subunit MIC60 OS=Mus musculus OX=10090 GN=Immt PE=1 SV=1	0	67.608	45	20	21	1	1	488	53.7	8.66	50.5	20	0	93.1	134.7	149.6	149	52.3	34.4	108.9	78
Q9CZB4	MICOS complex subunit OS=Mus musculus OX=10090 GN=Apool PE=2 SV=1	0	12.538	28	5	5	5	1	266	29.3	9.31	10.49	5	0	113.1	99.2	117.5	114.1	78.6	77.8	108.7	90.9
E9QJW0	Microsomal glutathione S-transferase 1 OS=Mus musculus OX=10090 GN=Mgst1 PE=1 SV=1	0	10.754	11	2	3	2	1	229	25.8	9.91	7.71	2	0	113	136.8	161.3	151.2	39.3	30.8	100.5	67.1
Q9CPU4	Microsomal glutathione S-transferase 3 OS=Mus musculus OX=10090 GN=Mgst3 PE=1 SV=1	0	30.311	48	4	5	4	1	153	16.9	9.5	16.84	4	0	158.4	94.8	148.1	126.7	62.5	65.1	66.2	78.1
O08601	Microsomal triglyceride transfer protein large subunit OS=Mus musculus OX=10090 GN=Mttp PE=1 SV=2	0	371.763	64	48	263	48	1	894	99	7.62	696.41	48	0	87.4	106.2	145.1	123.6	85.5	85.1	87.6	79.6
A0A0R4J1L9	Microtubule-associated tumor suppressor 1 homolog OS=Mus musculus OX=10090 GN=Mtus1 PE=1 SV=1	0	5.054	1	1	1	1	1	1210	134.3	6.86	3.06	1	0	122.4	80.4	81.2	95	95.1	98	121.2	106.5
Q9D8V0	Minor histocompatibility antigen H13 OS=Mus musculus OX=10090 GN=Hm13 PE=1 SV=1	0	7.634	5	2	2	2	1	378	41.7	6.04	5.16	2	0	121.2	96.1	135.7	112.6	62.4	47.9	110.9	113.2
Q922Q1	Mitochondrial amidoxime reducing component 2 OS=Mus musculus OX=10090 GN=Marc2 PE=1 SV=1	0	71.705	44	15	22	15	1	338	38.2	8.68	58.34	15	0	114.9	119.1	185.2	156.8	35.8	28	81.4	78.8
Q8VCF0	Mitochondrial antiviral-signaling protein OS=Mus musculus OX=10090 GN=Mavs PE=1 SV=1	0.002	2.146	2	1	1	1	1	503	53.4	6.37	2.31	1	0	120	140.7	108.7	105.6	69.6	48.6	92.7	114.2
Q9QZD8	Mitochondrial dicarboxylate carrier OS=Mus musculus OX=10090 GN=Slc25a10 PE=1 SV=2	0	23.683	21	4	6	4	1	287	31.7	9.32	12.63	4	0	118.4	120.7	148.9	124.9	64.8	58.9	73.5	90
Q9CQ92	Mitochondrial fission 1 protein OS=Mus musculus OX=10090 GN=Fis1 PE=1 SV=1	0	12.633	24	3	3	3	1	152	17	8.53	8.36	3	0	96.2	77.8	51.6	61	156.1	162.7	101.9	92.5
Q9D6M3	Mitochondrial glutamate carrier 1 OS=Mus musculus OX=10090 GN=Slc25a22 PE=1 SV=1	0	7.352	5	1	1	1	1	323	34.6	9.09	2.2	1	0	270.5	127.5	159	137.9	33.2	19.2	52.8
P62073	Mitochondrial import inner membrane translocase subunit Tim10 OS=Mus musculus OX=10090 GN=Timm10 PE=1 SV=1	0.001	2.549	9	1	1	1	1	90	10.3	6.29	1.92	1	0	166.1	100.1	30.3	48.8	137.9	141.3	64.2	111.3
Q9CQV7	Mitochondrial import inner membrane translocase subunit TIM14 OS=Mus musculus OX=10090 GN=Dnajc19 PE=1 SV=3	0.003	2	8	1	1	1	1	116	12.4	10.1	2.16	1	0	106.9	107.4	98.4	119.6	93.7	78.1	103.6	92.3
O35857	Mitochondrial import inner membrane translocase subunit TIM44 OS=Mus musculus OX=10090 GN=Timm44 PE=1 SV=2	0	23.338	16	6	6	6	1	452	51.1	8.13	14.03	6	0	201.5	82.1	68.4	86	78.6	90	62.9	130.5
Q9D880	Mitochondrial import inner membrane translocase subunit TIM50 OS=Mus musculus OX=10090 GN=Timm50 PE=1 SV=1	0	10.428	11	3	3	3	1	353	39.8	8.13	7.86	3	0	124.1	96.2	114.5	108.1	81.2	74.1	95.9	105.8
Q9WV98	Mitochondrial import inner membrane translocase subunit Tim9 OS=Mus musculus OX=10090 GN=Timm9 PE=1 SV=1	0	11.61	39	3	3	3	1	89	10.3	7.21	5.46	3	0	144.1	80.2	68.1	77.8	99.1	111.9	90.8	128
Q9DCC8	Mitochondrial import receptor subunit TOM20 homolog OS=Mus musculus OX=10090 GN=Tomm20 PE=1 SV=1	0.018	1.538	5	1	1	1	1	145	16.3	8.6	1.82	1	0	107.7	128.9	72.2	87.4	86.1	89.1	130.3	98.2
Q9QYA2	Mitochondrial import receptor subunit TOM40 homolog OS=Mus musculus OX=10090 GN=Tomm40 PE=1 SV=3	0	14.564	9	3	5	3	1	361	37.9	7.74	10.77	3	0	118	107.6	114.8	110.7	69.7	57.4	104.5	117.2
Q8VEA4	Mitochondrial intermembrane space import and assembly protein 40 OS=Mus musculus OX=10090 GN=Chchd4 PE=1 SV=1	0	5.094	12	2	2	2	1	139	15.5	4.32	3.52	2	0	148.5	87.5	71.4	94	76.8	87.5	103.6	130.6
Q9D6Y7	Mitochondrial peptide methionine sulfoxide reductase OS=Mus musculus OX=10090 GN=Msra PE=1 SV=1	0	4.233	14	3	3	3	1	233	26	8.41	5.94	3	0	240.2	108.3	94.4	94.3	69.4	58	58.9	76.5
Q9Z2I0	Mitochondrial proton/calcium exchanger protein OS=Mus musculus OX=10090 GN=Letm1 PE=1 SV=1	0	60.7	27	12	16	12	1	738	82.9	6.52	47.49	12	0	150.7	135.2	138.8	145.4	47.5	39.8	69.3	73.3
Q9D023	Mitochondrial pyruvate carrier 2 OS=Mus musculus OX=10090 GN=Mpc2 PE=1 SV=1	0.046	1.043	5	1	1	1	1	127	14.3	10.61	2.03	1	0	89.4	109	160.4	114.7	59.1	45.3	126.5	95.5
Q8JZN7	Mitochondrial Rho GTPase 2 OS=Mus musculus OX=10090 GN=Rhot2 PE=1 SV=1	0.002	2.372	2	1	1	1	1	620	69	6	0	1	0
Q3UKS6	Mitochondrial ribosomal protein L40 OS=Mus musculus OX=10090 GN=Mrpl40 PE=1 SV=1	0	4.739	8	1	1	1	1	206	24.3	9.47	2.83	1	0	137	89.2	93.2	123.3	68	71.5	103.9	113.9
A0A1S6GWG5	Mitochondrial ribosomal protein S9, isoform CRA_b OS=Mus musculus OX=10090 GN=Mrps9 PE=2 SV=1	0	9.551	9	3	3	3	1	396	45.6	8.81	4.3	3	0	173.7	83.8	98.6	108.8	72.4	70.9	66.4	125.4
Q9CXT8	Mitochondrial-processing peptidase subunit beta OS=Mus musculus OX=10090 GN=Pmpcb PE=1 SV=1	0	14.132	8	3	3	3	1	489	54.6	6.99	7.27	3	0	98.8	91.5	110.9	108	99.1	101.3	84	106.3
Q9D279	Mitotic interactor and substrate of PLK1 OS=Mus musculus OX=10090 GN=Misp PE=1 SV=1	0	108.202	41	21	27	21	1	648	72.2	6.18	74.11	21	0	98.9	88.4	65.4	81.9	109	113.6	118.7	124.2
Q6A0F1	MKIAA0002 protein (Fragment) OS=Mus musculus OX=10090 GN=Cct8 PE=2 SV=1	0.044	1.09	2	1	1	1	1	555	60.2	5.62	2.06	1	0	124.5	77.7	71	96.5	119.3	115.2	88.1	107.7
Q80U89	MKIAA0034 protein (Fragment) OS=Mus musculus OX=10090 GN=mKIAA0034 PE=4 SV=2	0	147.865	30	34	40	34	1	1684	192.4	5.6	112.67	34	0	120	116	121.3	114.4	85.9	79.3	80.5	82.6
Q6ZQK2	MKIAA0051 protein (Fragment) OS=Mus musculus OX=10090 GN=Iqgap1 PE=2 SV=1	0	10.29	3	3	3	3	1	1681	191.2	6.57	8.1	3	0	62.8	92.7	93.7	95.5	125.7	129.7	104.3	95.6
Q6A0C7	MKIAA0118 protein (Fragment) OS=Mus musculus OX=10090 GN=Rab21 PE=2 SV=1	0	5.411	4	1	1	1	1	253	27.5	9.28	2.32	1	0	370	53.9	85.9	76.6	54.6	41.5	49.3	68.2
Q6ZQF2	MKIAA0253 protein (Fragment) OS=Mus musculus OX=10090 GN=Ncstn PE=2 SV=1	0	18.938	13	6	6	6	1	720	79.8	6.43	12.45	6	0	96.7	117.6	111.4	117.1	81.8	75.8	107.8	91.7
Q6ZQ77	MKIAA0655 protein (Fragment) OS=Mus musculus OX=10090 GN=Hip1r PE=2 SV=1	0	3.338	1	1	1	1	1	1083	120.9	6.58	2.17	1	0	180.7	184.3	212.9	90.2	36.2	33	31.5	31.1
Q80TT4	MKIAA0719 protein (Fragment) OS=Mus musculus OX=10090 GN=Tomm70a PE=2 SV=1	0	27.519	14	9	9	9	1	626	69.5	8.37	18.17	9	0	157.1	94.4	122.6	124.6	55.9	63.6	68	113.8
Q69ZW4	MKIAA0899 protein (Fragment) OS=Mus musculus OX=10090 GN=Ap2a2 PE=2 SV=1	0	78.993	30	22	23	14	1	967	107.3	8.29	58.02	22	6	84.9	98.6	107.1	103.3	106.6	102.9	98.1	98.6
Q69ZN1	MKIAA1252 protein (Fragment) OS=Mus musculus OX=10090 GN=Sgpl1 PE=2 SV=1	0	35.95	17	10	10	10	1	585	65.4	9.17	28.83	10	0	143.2	117.9	130.7	126.1	54.9	52.7	78.9	95.7
Q6ZPS9	MKIAA1375 protein (Fragment) OS=Mus musculus OX=10090 GN=Pdcd6ip PE=2 SV=1	0	8.777	5	5	5	5	1	909	100.1	8.15	5.16	5	0	111.1	103.7	103.4	104.1	88.8	82.9	100.4	105.6
Q69Z71	MKIAA1905 protein (Fragment) OS=Mus musculus OX=10090 GN=Scin PE=2 SV=1	0	76.124	27	18	19	18	1	742	83	6.13	51.69	18	0	104.9	95.9	66.5	75	141.1	149.6	74.1	92.8
Q5DTQ4	MKIAA4062 protein (Fragment) OS=Mus musculus OX=10090 GN=Diaph1 PE=2 SV=1	0.041	1.163	1	1	1	1	1	1285	142.2	5.54	0	1	0	146.8	133.3	118.5	136.2	149.7	115.4
Q570Z8	MKIAA4114 protein (Fragment) OS=Mus musculus OX=10090 GN=Picalm PE=2 SV=1	0	5.589	5	2	2	2	1	674	72.9	9	2.67	2	0	92.6	98.1	91.8	89.9	98.9	83.2	104.6	141
Q5DTL8	MKIAA4137 protein (Fragment) OS=Mus musculus OX=10090 GN=Sel1l PE=2 SV=1	0	6.592	2	2	2	2	1	832	93.4	6.54	4.53	2	0	129.1	128.3	123.7	131	86	108.9	93.1
Q99LR1	Monoacylglycerol lipase ABHD12 OS=Mus musculus OX=10090 GN=Abhd12 PE=1 SV=2	0	8.702	8	2	2	2	1	398	45.2	8.72	6.9	2	0	166.6	111.1	119.3	128.4	56.2	50.8	91.4	76.1
Q9QXM0	Monoacylglycerol lipase ABHD2 OS=Mus musculus OX=10090 GN=Abhd2 PE=1 SV=1	0.029	1.276	2	1	1	1	1	425	48.3	6.7	2.27	1	0	184.5	47.9	68.4	63.7	99.2	98	77.8	160.5
Q8R2Y0	Monoacylglycerol lipase ABHD6 OS=Mus musculus OX=10090 GN=Abhd6 PE=1 SV=1	0	6.809	7	2	2	2	1	336	38.2	8.47	6.09	2	0	107.6	130.5	155.3	144	45.8	39.8	86.4	90.7
Q3U9N9	Monocarboxylate transporter 10 OS=Mus musculus OX=10090 GN=Slc16a10 PE=1 SV=1	0	3.657	8	2	2	2	1	512	55.3	8.06	0	2	0	151	76	95.3	93.7	79.6	74.5	88.8	141.2
Q99LZ4	Mrps23 protein (Fragment) OS=Mus musculus OX=10090 GN=Mrps23 PE=2 SV=1	0.007	1.832	5	1	1	1	1	210	23.5	7.43	0	1	0	102.5	84.5	85.5	118.8	94.4	84.4	102.9	127
Q3V1S6	Mucin 13, epithelial transmembrane, isoform CRA_a OS=Mus musculus OX=10090 GN=Muc13 PE=2 SV=1	0	74.589	25	11	38	11	1	573	58.7	6.52	120.33	11	0	70.5	77.2	74.5	86.9	117	124	129.9	120.1
O35419	Mucin glycoprotein MUC3 (Fragment) OS=Mus musculus OX=10090 GN=Muc3 PE=2 SV=1	0	15.952	14	5	5	5	1	442	48.4	4.98	14.31	5	0	59.9	81.5	75.9	92.2	86.9	87.7	176.5	139.4
P21447	Multidrug resistance protein 1A OS=Mus musculus OX=10090 GN=Abcb1a PE=1 SV=3	0	248.147	39	45	77	44	1	1276	140.6	8.85	225.57	45	1	94.2	81.2	81.6	78.5	127.8	129.1	102.5	105.1
Q9CPT4	Myeloid-derived growth factor OS=Mus musculus OX=10090 GN=Mydgf PE=1 SV=1	0	8.957	16	3	3	3	1	166	18	6.79	8.25	3	0	72.4	97.8	103.6	109.5	96.8	103.7	115.7	100.6
B2RWZ2	Myo1d protein OS=Mus musculus OX=10090 GN=Myo1d PE=2 SV=1	0	157.238	45	36	44	1	1	944	109.2	9.44	109.49	36	0	167.9	86	112.1	126	54.5	53.1	83.4	117
A0A1W2P7Q9	Myosin light polypeptide 6 OS=Mus musculus OX=10090 GN=Myl6 PE=1 SV=1	0	44.536	50	8	18	8	1	158	17.7	4.65	38.67	8	0	102.6	108.6	81.1	92	95.6	89.4	125.3	105.4
Q3THE2	Myosin regulatory light chain 12B OS=Mus musculus OX=10090 GN=Myl12b PE=1 SV=2	0	60.002	45	9	15	1	1	172	19.8	4.84	43.5	9	10	103.8	96.5	89.2	87.4	101.2	94.5	118.7	108.7
G5E8G6	Myosin Vb, isoform CRA_c OS=Mus musculus OX=10090 GN=Myo5b PE=1 SV=1	0	107.583	19	29	30	29	1	1818	210.4	7.09	74.84	29	0	99.3	110.3	97.9	99.6	99.5	93.1	103.5	96.8
I7HPW8	Myosin XVB OS=Mus musculus OX=10090 GN=Myo15b PE=1 SV=2	0	184.257	17	35	47	35	1	3033	332.8	7.99	117.58	35	0	52.1	59.2	81.5	79.2	148.9	156.8	110.6	111.7
Q6URW6	Myosin-14 OS=Mus musculus OX=10090 GN=Myh14 PE=1 SV=1	0	723.117	56	108	191	103	1	2000	228.4	5.55	591.62	108	5	118.5	117.1	104.6	106.4	85.8	76.1	97.5	93.9
Q8VDD5	Myosin-9 OS=Mus musculus OX=10090 GN=Myh9 PE=1 SV=4	0	490.147	45	80	117	75	1	1960	226.2	5.66	353.74	80	0	116.1	124.9	120.7	127.6	78.2	71.8	83	77.6
P70441	Na(+)/H(+) exchange regulatory cofactor NHE-RF1 OS=Mus musculus OX=10090 GN=Slc9a3r1 PE=1 SV=3	0	92.823	48	17	23	17	1	355	38.6	5.9	63.03	17	0	53.8	53.4	54.8	76.2	147.6	162.9	126.1	125.2
Q9JIL4	Na(+)/H(+) exchange regulatory cofactor NHE-RF3 OS=Mus musculus OX=10090 GN=Pdzk1 PE=1 SV=1	0	122.234	45	26	33	26	1	519	56.5	5.43	96.31	26	0	67.4	69.2	73.1	82.8	119.6	126.1	130.7	131.1
Q7M758	N-acetylated-alpha-linked acidic dipeptidase-like protein OS=Mus musculus OX=10090 GN=Naaladl1 PE=2 SV=1	0	165.838	43	20	43	20	1	745	80.5	5.5	146.1	20	0	125.6	90.5	63.2	68.6	124.2	143	84.5	100.4
Q80VA0	N-acetylgalactosaminyltransferase 7 OS=Mus musculus OX=10090 GN=Galnt7 PE=1 SV=2	0	5.477	2	1	1	1	1	657	75.4	7.93	3.87	1	0	151.1	115.9	109.4	104.4	88.6	82.6	57.8	90.3
E9QNS0	NACHT, LRR and PYD domains-containing protein 6 OS=Mus musculus OX=10090 GN=Nlrp6 PE=1 SV=1	0	5.433	3	3	3	3	1	882	98.7	8.43	4.36	3	0	63.8	74.3	96	101.5	110.7	104.6	127.3	121.7
Q8C5H8	NAD kinase 2, mitochondrial OS=Mus musculus OX=10090 GN=Nadk2 PE=1 SV=2	0	9.275	9	3	3	3	1	452	50.8	8.07	2.3	3	0	89.4	94.8	109.8	108	91.6	94.3	104.2	108
Q3US15	NAD(P) dependent steroid dehydrogenase-like OS=Mus musculus OX=10090 GN=Nsdhl PE=1 SV=1	0.028	1.296	4	1	1	1	1	362	40.7	7.85	0	1	0	52.6	47.5	76.9	53.2	197.9	116.4	182.9	72.5
Q61941	NAD(P) transhydrogenase, mitochondrial OS=Mus musculus OX=10090 GN=Nnt PE=1 SV=2	0	16.143	5	6	6	6	1	1086	113.8	7.64	13.4	6	0	98.4	128.5	149.9	129.3	59.6	50.9	94.1	89.3
Q99KE1	NAD-dependent malic enzyme, mitochondrial OS=Mus musculus OX=10090 GN=Me2 PE=1 SV=1	0	155.887	61	24	42	24	1	589	65.8	7.61	116.23	24	0	121.8	128	115.3	106.2	94.9	98.2	67.3	68.3
A0A1S6GWI0	NADH dehydrogenase (Ubiquinone) 1 alpha subcomplex, 8 OS=Mus musculus OX=10090 GN=Ndufa8 PE=2 SV=1	0	17.906	16	3	4	3	1	206	23.8	9.14	11.25	3	0	116.1	122.2	140.6	120.4	51.6	44.6	107.3	97.1
Q91WP8	NADH dehydrogenase (Ubiquinone) flavoprotein 3 OS=Mus musculus OX=10090 GN=Ndufv3 PE=2 SV=1	0.002	2.369	5	2	2	1	1	469	50.5	8.87	0	2	1	103.5	168.3	67.4	117.7	129	135.4	78.7
O35683	NADH dehydrogenase [ubiquinone] 1 alpha subcomplex subunit 1 OS=Mus musculus OX=10090 GN=Ndufa1 PE=1 SV=1	0	3.762	14	1	1	1	1	70	8.1	9.48	2.27	1	0	136	140.7	138.1	122.5	104.7	82.5	75.5
Q99LC3	NADH dehydrogenase [ubiquinone] 1 alpha subcomplex subunit 10, mitochondrial OS=Mus musculus OX=10090 GN=Ndufa10 PE=1 SV=1	0	45.006	37	9	11	9	1	355	40.6	7.78	29.52	9	0	124.1	115.8	139.7	125.3	60.6	55.9	91.6	87
A0A0R4J275	NADH dehydrogenase [ubiquinone] 1 alpha subcomplex subunit 12 OS=Mus musculus OX=10090 GN=Ndufa12 PE=1 SV=1	0	9.898	18	2	2	2	1	149	17.6	9.5	4.91	2	0	141.6	130.6	150.4	138.7	47	40.9	76.5	74.4
Q9ERS2	NADH dehydrogenase [ubiquinone] 1 alpha subcomplex subunit 13 OS=Mus musculus OX=10090 GN=Ndufa13 PE=1 SV=3	0	11.631	26	3	3	3	1	144	16.8	9.48	8.91	3	0	144	120.3	123.2	128.5	62.1	56.4	61.5	103.9
Q9CQ75	NADH dehydrogenase [ubiquinone] 1 alpha subcomplex subunit 2 OS=Mus musculus OX=10090 GN=Ndufa2 PE=1 SV=3	0	13.389	38	4	4	4	1	99	10.9	9.99	10.5	4	0	154	99.7	106	105.3	72.9	65.9	118.7	77.5
D3Z670	NADH dehydrogenase [ubiquinone] 1 alpha subcomplex subunit 3 OS=Mus musculus OX=10090 GN=Ndufa3 PE=1 SV=1	0.013	1.601	7	1	1	1	1	100	10.9	8.76	2.5	1	0	86.3	142.2	202.9	173.4	51.3	35.7	37.4	70.7
Q9CPP6	NADH dehydrogenase [ubiquinone] 1 alpha subcomplex subunit 5 OS=Mus musculus OX=10090 GN=Ndufa5 PE=1 SV=3	0	11.785	45	4	4	4	1	116	13.4	8.1	7.97	4	0	104	130.1	144.3	137.4	57.4	48.4	98.5	80
Q9CQZ5	NADH dehydrogenase [ubiquinone] 1 alpha subcomplex subunit 6 OS=Mus musculus OX=10090 GN=Ndufa6 PE=1 SV=1	0	7.596	18	2	2	2	1	131	15.3	10.11	5.22	2	0	137.1	123.4	125.6	107.6	70.3	68.1	79.8	88
Q9Z1P6	NADH dehydrogenase [ubiquinone] 1 alpha subcomplex subunit 7 OS=Mus musculus OX=10090 GN=Ndufa7 PE=1 SV=3	0	12.024	28	3	3	3	1	113	12.6	10.17	6.32	3	0	133.7	127.5	86.8	94.9	61.8	57.8	117.8	119.6
Q9DC69	NADH dehydrogenase [ubiquinone] 1 alpha subcomplex subunit 9, mitochondrial OS=Mus musculus OX=10090 GN=Ndufa9 PE=1 SV=2	0	44.794	38	10	12	10	1	377	42.5	9.74	27.1	10	0	121.5	129.9	160.2	129.3	47.6	41.5	92.3	77.7
P0DN34	NADH dehydrogenase [ubiquinone] 1 beta subcomplex subunit 1 OS=Mus musculus OX=10090 GN=Ndufb1 PE=3 SV=1	0	3.794	19	1	1	1	1	57	7	8.21	2.49	1	0	138.9	109.5	83.7	128.3	61.6	55.3	103.2	119.4
Q9DCS9	NADH dehydrogenase [ubiquinone] 1 beta subcomplex subunit 10 OS=Mus musculus OX=10090 GN=Ndufb10 PE=1 SV=3	0	34.439	41	6	9	6	1	176	21	8.03	25.78	6	0	145.3	129	152.8	143.7	37.4	30.6	74.7	86.4
O09111	NADH dehydrogenase [ubiquinone] 1 beta subcomplex subunit 11, mitochondrial OS=Mus musculus OX=10090 GN=Ndufb11 PE=1 SV=2	0.015	1.57	7	1	1	1	1	151	17.4	5.22	2.41	1	0	176.9	100	98.8	143.6	50.2	50.6	61.9	118.1
Q9CQZ6	NADH dehydrogenase [ubiquinone] 1 beta subcomplex subunit 3 OS=Mus musculus OX=10090 GN=Ndufb3 PE=1 SV=1	0.022	1.378	11	1	1	1	1	104	11.7	9.04	3.13	1	0
Q9CR61	NADH dehydrogenase [ubiquinone] 1 beta subcomplex subunit 7 OS=Mus musculus OX=10090 GN=Ndufb7 PE=1 SV=3	0	6.258	26	3	3	3	1	137	16.3	8.18	2.31	3	0	109.8	112	135.9	128.1	48.7	40.8	95.4	129.4
Q9D6J5	NADH dehydrogenase [ubiquinone] 1 beta subcomplex subunit 8, mitochondrial OS=Mus musculus OX=10090 GN=Ndufb8 PE=1 SV=1	0.001	2.555	6	1	1	1	1	186	21.9	6.64	1.88	1	0	162.8	131	103.2	125.6	73.8	89.7	113.9
Q9CQJ8	NADH dehydrogenase [ubiquinone] 1 beta subcomplex subunit 9 OS=Mus musculus OX=10090 GN=Ndufb9 PE=1 SV=3	0	10.383	16	2	2	2	1	179	22	7.8	5.55	2	0	231.6	125.1	124.9	126.7	29.7	24.3	59.6	78.1
Q9D846	NADH dehydrogenase [ubiquinone] 1 subunit C2 OS=Mus musculus OX=10090 GN=Ndufc2 PE=2 SV=1	0	4.25	11	1	1	1	1	121	14.3	9.36	3.56	1	0
Q91YT0	NADH dehydrogenase [ubiquinone] flavoprotein 1, mitochondrial OS=Mus musculus OX=10090 GN=Ndufv1 PE=1 SV=1	0	55.065	41	11	14	11	1	464	50.8	8.21	39.98	11	0	143.7	109.1	118	114.7	78.5	78.8	82	75.2
Q9D6J6	NADH dehydrogenase [ubiquinone] flavoprotein 2, mitochondrial OS=Mus musculus OX=10090 GN=Ndufv2 PE=1 SV=2	0	30.597	34	5	8	5	1	248	27.3	7.4	23.93	5	0	99	114.4	108.3	101.6	93.3	95	91.7	96.7
Q8BK30	NADH dehydrogenase [ubiquinone] flavoprotein 3, mitochondrial OS=Mus musculus OX=10090 GN=Ndufv3 PE=1 SV=1	0	6.053	17	2	2	1	1	104	11.8	9.35	2.2	2	0	169.4	143.6	22.8	34	142.5	147.9	60.7	79.2
Q91WD5	NADH dehydrogenase [ubiquinone] iron-sulfur protein 2, mitochondrial OS=Mus musculus OX=10090 GN=Ndufs2 PE=1 SV=1	0	10.567	11	3	3	3	1	463	52.6	6.99	8.29	3	0	99.4	143.4	169.5	129.8	54.8	47.6	89.5	66
Q9DCT2	NADH dehydrogenase [ubiquinone] iron-sulfur protein 3, mitochondrial OS=Mus musculus OX=10090 GN=Ndufs3 PE=1 SV=2	0	41.372	41	10	11	10	1	263	30.1	7.17	25.48	10	0	124.1	115.7	134.5	138.4	55.2	47.3	89.9	94.9
E9QPX3	NADH dehydrogenase [ubiquinone] iron-sulfur protein 4, mitochondrial OS=Mus musculus OX=10090 GN=Ndufs4 PE=1 SV=1	0	10.085	15	3	3	3	1	175	19.8	9.99	5.26	3	0	73.7	98.6	98.3	102.2	68.6	72.9	166.2	119.5
P52503	NADH dehydrogenase [ubiquinone] iron-sulfur protein 6, mitochondrial OS=Mus musculus OX=10090 GN=Ndufs6 PE=1 SV=2	0	25.402	39	4	5	4	1	116	13	8.65	12.5	4	0	162	193.3	57.2	78.6	70.7	67.4	98	72.7
Q9DC70	NADH dehydrogenase [ubiquinone] iron-sulfur protein 7, mitochondrial OS=Mus musculus OX=10090 GN=Ndufs7 PE=1 SV=1	0	23.566	34	6	7	6	1	224	24.7	9.92	14.24	6	0	141.2	130	142.4	124.6	51.1	48.6	72.6	89.4
Q9DCN2	NADH-cytochrome b5 reductase 3 OS=Mus musculus OX=10090 GN=Cyb5r3 PE=1 SV=3	0	86.487	59	11	18	11	1	301	34.1	8.38	59.53	11	0	102	112.3	181.8	146.6	40.3	32.4	94.1	90.4
A0A023J604	NADH-ubiquinone oxidoreductase chain 2 OS=Mus musculus castaneus OX=10091 GN=ND2 PE=3 SV=1	0.011	1.753	2	1	1	1	1	347	39.1	9.92	1.92	1	0	94.9	104.6	155.8	113.4	60.4	54.2	107.4	109.2
A0A023J5Y5	NADH-ubiquinone oxidoreductase chain 5 OS=Mus musculus musculus OX=39442 GN=ND5 PE=3 SV=1	0	4.628	3	2	2	2	1	607	68.5	9.01	5.08	2	0	131.2	139	183.3	130.7	63.4	42	110.3
P37040	NADPH--cytochrome P450 reductase OS=Mus musculus OX=10090 GN=Por PE=1 SV=2	0	86.804	38	20	28	20	1	678	77	5.53	64.57	20	0	94	106.8	180	145.8	50.4	42.5	97.4	83.1
D3Z0R6	Natural resistance-associated macrophage protein 2 (Fragment) OS=Mus musculus OX=10090 GN=Slc11a2 PE=1 SV=1	0	4.04	10	1	1	1	1	110	11.9	4.88	2.52	1	0	54.5	46.2	90.5	130.2	96.4	97.4	129	155.8
Q4VAE8	Ndufb4 protein (Fragment) OS=Mus musculus OX=10090 GN=Ndufb4 PE=2 SV=1	0.002	2.376	27	2	2	2	1	131	15.3	9.8	0	2	0	109.1	119.6	146.2	122	59.2	60.9	95.2	87.7
P32507	Nectin-2 OS=Mus musculus OX=10090 GN=Nectin2 PE=1 SV=2	0	15.339	11	3	3	3	1	530	57.3	4.86	10.16	3	0	44.2	42.2	37.9	47.3	105.2	123.1	197.4	202.8
Q61391	Neprilysin OS=Mus musculus OX=10090 GN=Mme PE=1 SV=3	0	224.644	47	31	80	31	1	750	85.6	5.81	257.3	31	0	74.4	83.7	84.4	83.8	124.5	127.4	115	106.8
Q9CS84	Neurexin-1 OS=Mus musculus OX=10090 GN=Nrxn1 PE=1 SV=3	0.017	1.516	2	1	1	1	1	1514	166.1	6.09	2.01	1	0
Q91WV7	Neutral and basic amino acid transport protein rBAT OS=Mus musculus OX=10090 GN=Slc3a1 PE=1 SV=1	0	104.323	36	22	27	22	1	685	78.1	5.66	79.32	22	0	85.8	85	81	83.5	123.8	123.7	107.5	109.7
Q9JHE3	Neutral ceramidase OS=Mus musculus OX=10090 GN=Asah2 PE=1 SV=1	0	141.049	33	15	32	15	1	756	83.5	6.86	115.22	15	0	72.7	80.8	73.8	80.2	131.9	141.3	110.7	108.6
Q8C165	N-fatty-acyl-amino acid synthase/hydrolase PM20D1 OS=Mus musculus OX=10090 GN=Pm20d1 PE=1 SV=1	0	7.816	10	3	3	3	1	503	55.6	6.43	8.39	3	0	103.7	126	126.4	144.1	53.4	47.2	93.4	105.9
Q8VCM8	Nicalin OS=Mus musculus OX=10090 GN=Ncln PE=1 SV=2	0	9.047	7	3	3	3	1	563	62.9	6.49	6.1	3	0	102.3	111.6	112.1	100.1	69.3	74	151.9	78.6
P29477	Nitric oxide synthase, inducible OS=Mus musculus OX=10090 GN=Nos2 PE=1 SV=1	0.007	1.791	1	1	1	1	1	1144	130.5	7.72	0	1	0
Q6GQT9	Nodal modulator 1 OS=Mus musculus OX=10090 GN=Nomo1 PE=1 SV=1	0	14.841	6	6	6	6	1	1214	133.3	6.09	13.37	6	0	101.8	113.9	129.3	123.6	71	54.4	105.1	100.9
P32020	Non-specific lipid-transfer protein OS=Mus musculus OX=10090 GN=Scp2 PE=1 SV=3	0	65.224	24	12	23	12	1	547	59.1	7.44	64.83	12	0	146.5	172.1	67.1	80.3	78.7	72.8	89.1	93.5
Q810Q5	Normal mucosa of esophagus-specific gene 1 protein OS=Mus musculus OX=10090 GN=Nmes1 PE=1 SV=1	0	9.159	39	2	2	2	1	83	9.6	9.89	6.2	2	0	187.1	162.6	115	114.7	41.1	36.7	65.5	77.2
Q6T3U4	NPC1-like intracellular cholesterol transporter 1 OS=Mus musculus OX=10090 GN=Npc1l1 PE=2 SV=1	0	127.098	21	22	33	22	1	1333	147	6.65	99.35	22	0	81.6	91	80.7	78.3	131.5	130.9	107.9	98.1
Q4FJP3	Nras protein OS=Mus musculus OX=10090 GN=Nras PE=2 SV=1	0	9.839	25	3	3	3	1	193	21.7	5.3	9.16	3	0	76.7	82.5	86.9	94.7	114.9	101.6	114	128.7
P62960	Nuclease-sensitive element-binding protein 1 OS=Mus musculus OX=10090 GN=Ybx1 PE=1 SV=3	0	5.4	6	1	1	1	1	322	35.7	9.88	3.25	1	0	126.8	80.5	53.9	84.7	81	90.3	128	154.9
Q02819	Nucleobindin-1 OS=Mus musculus OX=10090 GN=Nucb1 PE=1 SV=2	0	82.662	51	19	22	19	1	459	53.4	5.07	59.87	19	0	102.9	129.1	93.8	99.4	75	74	130.7	95.2
P09405	Nucleolin OS=Mus musculus OX=10090 GN=Ncl PE=1 SV=2	0	24.884	11	9	9	9	1	707	76.7	4.75	18.7	9	0	60.3	69.1	83	80.6	114.2	106.4	144.9	141.6
Q922B1	O-acetyl-ADP-ribose deacetylase MACROD1 OS=Mus musculus OX=10090 GN=Macrod1 PE=1 SV=2	0.005	1.918	3	1	1	1	1	323	35.3	8.85	2.36	1	0	116	104.8	105.1	137.1	94.9	116.6	125.5
B2RS24	Occludin OS=Mus musculus OX=10090 GN=Ocln PE=1 SV=1	0	3.949	2	1	1	1	1	521	59	6.48	1.73	1	0	138.8	89.1	65.5	81	113.7	163	148.8
Q9D8W7	OCIA domain-containing protein 2 OS=Mus musculus OX=10090 GN=Ociad2 PE=1 SV=1	0	16.127	27	4	5	4	1	154	16.9	9.41	7.6	4	0	113.8	134	149.5	135.1	53	41.4	91.7	81.6
Q8VGD8	Olfactory receptor OS=Mus musculus OX=10090 GN=Olfr30 PE=2 SV=1	0.049	1.019	8	1	1	1	1	315	35.1	8.65	2.64	1	0
Q78XF5	Oligosaccharyltransferase complex subunit OSTC OS=Mus musculus OX=10090 GN=Ostc PE=1 SV=1	0	8.305	8	1	2	1	1	149	16.8	9.13	5.87	1	0	164.3	121.8	148.3	133.2	40.1	30.2	70.4	91.7
Q80WK2	Organic solute transporter subunit beta OS=Mus musculus OX=10090 GN=Slc51b PE=1 SV=1	0	8.553	30	2	3	2	1	128	14.7	4.65	6.24	2	0	136	160.5	55.2	73.2	85.8	91.7	95.5	102
Q9CPZ6	ORM1-like protein 3 OS=Mus musculus OX=10090 GN=Ormdl3 PE=2 SV=1	0	4.037	7	1	1	1	1	153	17.5	9.64	2.27	1	0	124.7	78.8	119.4	109.7	65.9	50.7	105.4	145.4
P29758	Ornithine aminotransferase, mitochondrial OS=Mus musculus OX=10090 GN=Oat PE=1 SV=1	0	160.955	61	18	40	18	1	439	48.3	6.62	131.7	18	0	139.6	129.8	115.4	112.8	82.5	88.3	59.6	72
Q543H3	Ornithine transcarbamylase, isoform CRA_a OS=Mus musculus OX=10090 GN=Otc PE=1 SV=1	0	69.45	54	16	20	16	1	354	39.7	8.73	61.77	16	0	145.9	125.5	99.5	106.4	82	93.4	62.4	84.9
A0A1G5SJA5	OTTMUSWSBP00075795 OS=Mus musculus domesticus OX=10092 GN=OTTMUSWSBG00059279 PE=4 SV=1	0	4.944	9	1	1	1	1	239	27	5.76	3.9	1	0
Q9Z0K8	Pantetheinase OS=Mus musculus OX=10090 GN=Vnn1 PE=1 SV=3	0	34.386	23	6	8	6	1	512	57.1	5.94	21.34	6	0	81.6	90.7	81.6	83.9	133.5	137.3	94.7	96.7
Q9CZG9	PDZ domain-containing protein 11 OS=Mus musculus OX=10090 GN=Pdzd11 PE=1 SV=1	0	10.511	20	2	2	2	1	140	16.2	7.14	6.8	2	0	154.8	77.9	57.7	66.8	106.8	113	94.3	128.8
D3YYJ7	Pentaxin OS=Mus musculus OX=10090 GN=Mptx2 PE=1 SV=1	0	15.87	23	4	5	4	1	219	24.5	8.9	8.72	4	0	218.4	134.7	67.4	72.3	70.2	68.6	78.7	89.7
P24369	Peptidyl-prolyl cis-trans isomerase B OS=Mus musculus OX=10090 GN=Ppib PE=1 SV=2	0	46.845	50	12	16	12	1	216	23.7	9.55	40.16	12	0	74.9	95.9	105.7	107.7	82.2	80.7	131.9	121
Q99KR7	Peptidyl-prolyl cis-trans isomerase F, mitochondrial OS=Mus musculus OX=10090 GN=Ppif PE=1 SV=1	0	11.916	26	5	5	5	1	206	21.7	9.16	11.9	5	0	117.1	117	81.6	91.9	80.7	84.2	111.4	116.1
P45878	Peptidyl-prolyl cis-trans isomerase FKBP2 OS=Mus musculus OX=10090 GN=Fkbp2 PE=1 SV=1	0	39.849	64	7	12	7	1	140	15.3	8.88	33.3	7	0	137.1	105	78.1	97.5	92.8	100.9	85.8	102.7
O35465	Peptidyl-prolyl cis-trans isomerase FKBP8 OS=Mus musculus OX=10090 GN=Fkbp8 PE=1 SV=2	0	7.826	9	3	3	3	1	402	43.5	5.16	6.76	3	0	153.6	115.1	143.8	134.5	52.6	48.5	69.1	82.9
Q3TE63	Peptidyl-prolyl cis-trans isomerase OS=Mus musculus OX=10090 GN=Ppia PE=2 SV=1	0	5.98	14	2	2	2	1	164	17.9	7.9	4.69	2	0	127.1	56.1	74.3	79.5	127.6	119	103.7	112.8
Q8R035	Peptidyl-tRNA hydrolase ICT1, mitochondrial OS=Mus musculus OX=10090 GN=Mrpl58 PE=1 SV=1	0	5.347	5	1	1	1	1	206	23.5	10.18	3.04	1	0	62.5	100.7	149.2	120.9	58.6	66.7	112.6	128.9
Q9DBG5	Perilipin-3 OS=Mus musculus OX=10090 GN=Plin3 PE=1 SV=1	0	10.522	10	4	4	4	1	437	47.2	5.62	7.3	4	0	74	82.8	74.6	74	118.4	107.6	123.8	144.8
P35700	Peroxiredoxin-1 OS=Mus musculus OX=10090 GN=Prdx1 PE=1 SV=1	0	25.497	36	7	8	5	1	199	22.2	8.12	19.62	7	2	113.3	95	127.4	123.7	87	86.5	76	91.2
O08807	Peroxiredoxin-4 OS=Mus musculus OX=10090 GN=Prdx4 PE=1 SV=1	0	12.032	14	3	4	1	1	274	31	7.15	9.91	3	0	74.2	88.3	110.2	119.7	74.1	73.5	126.5	133.4
P99029	Peroxiredoxin-5, mitochondrial OS=Mus musculus OX=10090 GN=Prdx5 PE=1 SV=2	0	60.569	54	9	15	9	1	210	21.9	8.85	48.83	9	0	137.8	130	94.4	104.6	77.3	83.6	84.6	87.7
Q9EPL9	Peroxisomal acyl-coenzyme A oxidase 3 OS=Mus musculus OX=10090 GN=Acox3 PE=1 SV=2	0	10.427	5	3	4	3	1	700	78.4	7.12	8.79	3	0	112.5	109.4	137.3	134.2	67.7	53.8	82.5	102.6
Q9DBM2	Peroxisomal bifunctional enzyme OS=Mus musculus OX=10090 GN=Ehhadh PE=1 SV=4	0	95.041	34	20	27	20	1	718	78.3	9.13	66.17	20	0	98.6	119	182.5	157	48.2	46.1	79.6	68.9
Q9DC50	Peroxisomal carnitine O-octanoyltransferase OS=Mus musculus OX=10090 GN=Crot PE=1 SV=1	0	37.038	24	11	14	11	1	612	70.2	6.73	34.7	11	0	104.2	106.4	123.2	131.2	88.1	80.6	84.2	82
Q99P30	Peroxisomal coenzyme A diphosphatase NUDT7 OS=Mus musculus OX=10090 GN=Nudt7 PE=1 SV=2	0.005	1.934	5	1	1	1	1	236	26.8	6.34	2.35	1	0	162.3	126.9	134.5	122.9	57.4	49.7	54.4	91.9
Q6P6M5	Peroxisomal membrane protein 11C OS=Mus musculus OX=10090 GN=Pex11g PE=1 SV=2	0	3.013	5	1	1	1	1	241	27.1	9.61	1.85	1	0
P51660	Peroxisomal multifunctional enzyme type 2 OS=Mus musculus OX=10090 GN=Hsd17b4 PE=1 SV=3	0	109.678	36	19	25	19	1	735	79.4	8.57	74.11	19	0	130.1	113.4	140.5	129.7	62.6	67.3	77.4	79
Q9DCM0	Persulfide dioxygenase ETHE1, mitochondrial OS=Mus musculus OX=10090 GN=Ethe1 PE=1 SV=2	0	3.132	6	1	1	1	1	254	27.7	7.23	2.99	1	0	197	85	78.5	76.4	83.6	97.5	62.5	119.6
I7DM66	PexRAP OS=Mus musculus OX=10090 GN=Dhrs7b PE=2 SV=1	0	13.232	14	4	4	4	1	323	35	9.63	10.21	4	0	116	116.1	127.4	137.1	58.2	49.3	92.2	103.6
P98191	Phosphatidate cytidylyltransferase 1 OS=Mus musculus OX=10090 GN=Cds1 PE=1 SV=2	0	7.768	9	3	3	3	1	461	52.8	7.72	7.52	3	0	163.9	88.8	112.1	99.9	55.1	57.3	91.2	131.7
Q9EP69	Phosphatidylinositide phosphatase SAC1 OS=Mus musculus OX=10090 GN=Sacm1l PE=1 SV=1	0	23.041	11	7	7	7	1	587	66.9	7.3	9.07	7	0	101.3	104.5	129.7	115.2	59.9	58	105.6	125.9
E9Q3L2	Phosphatidylinositol 4-kinase alpha OS=Mus musculus OX=10090 GN=Pi4ka PE=1 SV=2	0	5.835	2	2	2	2	1	2105	236.9	7.06	6.59	2	0
Q3TAA8	Phosphatidylinositol glycan anchor biosynthesis class U protein OS=Mus musculus OX=10090 GN=Pigu PE=1 SV=1	0	5.157	4	1	1	1	1	435	49.9	7.72	0	1	0
Q3U7Z6	Phosphoglycerate mutase OS=Mus musculus OX=10090 GN=Pgam1 PE=1 SV=1	0.007	1.799	3	1	1	1	1	254	28.8	7.18	0	1	0	96	76.3	72.1	88.5	196	185.1	86
G5DDB7	Phosphoinositide phospholipase C OS=Mus musculus OX=10090 GN=Plcd1 PE=1 SV=1	0	3.925	4	3	3	3	1	782	88.8	6.65	4.1	3	0	84.2	95	95.5	96.1	84.5	78	135.9	130.8
Q91ZH7	Phospholipase ABHD3 OS=Mus musculus OX=10090 GN=Abhd3 PE=1 SV=1	0.001	2.628	6	1	1	1	1	411	46.2	7.49	2.99	1	0	147	138	143.3	187.6	67.6	21.2	95.2
Q3TTY0	Phospholipase B1, membrane-associated OS=Mus musculus OX=10090 GN=Plb1 PE=1 SV=2	0	131.303	22	26	33	26	1	1478	164.4	6.86	91.97	26	0	134.8	128.6	50.3	61.5	128.9	128.5	83.5	84
A0A0R4J0B2	Phospholipase B-like OS=Mus musculus OX=10090 GN=Plbd1 PE=1 SV=1	0	3.807	2	1	1	1	1	550	63	8.87	0	1	0	171.7	91.7	100.6	132.9	111.9	109.1	82
D6RH77	Phospholipase OS=Mus musculus OX=10090 GN=Pld1 PE=1 SV=2	0	31.123	11	9	10	9	1	1074	123.9	8.72	24.95	9	0	100.1	82.8	90.1	87.2	110.4	104.9	105	119.5
Q9JJ00	Phospholipid scramblase 1 OS=Mus musculus OX=10090 GN=Plscr1 PE=1 SV=1	0	6.162	5	2	2	2	1	328	35.9	5.06	4.26	2	0	57	76.7	104	99.8	80	77.1	167.9	137.4
Q148W0	Phospholipid-transporting ATPase IC OS=Mus musculus OX=10090 GN=Atp8b1 PE=1 SV=2	0	65.918	15	18	20	18	1	1251	143.7	7.36	50.94	18	0	80.1	78.9	93.8	87	112.3	107.9	120	120.1
Q3UEJ8	Pipecolic acid oxidase OS=Mus musculus OX=10090 GN=Pipox PE=1 SV=1	0	5.64	4	1	1	1	1	390	43.8	7.55	3.67	1	0	143.4	112.2	132.6	120.7	56.6	63.8	72.2	98.6
P97350	Plakophilin-1 OS=Mus musculus OX=10090 GN=Pkp1 PE=1 SV=1	0	5.648	2	1	1	1	1	728	80.8	8.91	2.5	1	0
G5E829	Plasma membrane calcium-transporting ATPase 1 OS=Mus musculus OX=10090 GN=Atp2b1 PE=1 SV=1	0	27.283	10	9	9	9	1	1220	134.7	5.91	15.9	9	0	68.3	88.4	113.5	99.8	83.7	79.5	145.1	121.7
Q9D3P8	Plasminogen receptor (KT) OS=Mus musculus OX=10090 GN=Plgrkt PE=1 SV=1	0	5.163	7	1	1	1	1	147	17.3	9.5	2.78	1	0	113.8	104.8	94.4	97.9	74.9	72.3	122.7	119.2
Q3V0K9	Plastin-1 OS=Mus musculus OX=10090 GN=Pls1 PE=1 SV=1	0	274.372	70	36	108	36	1	630	70.4	5.38	308.69	36	0	60.6	62.7	80.4	81.3	157.1	165.8	89.7	102.3
Q05CR3	Plec1 protein (Fragment) OS=Mus musculus OX=10090 GN=Plec PE=2 SV=1	0	79.585	38	21	24	1	1	669	77.6	7.66	57.76	21	0	121.7	110.5	100.1	134.6	95	106.2	73.5	58.3
Q7TQG1	Pleckstrin homology domain-containing family A member 6 OS=Mus musculus OX=10090 GN=Plekha6 PE=1 SV=1	0	3.826	2	2	2	2	1	1173	131.3	8.97	4.38	2	0	75.1	99.3	102.5	105.8	114.5	101.6	113.1	88
Q3UIL6	Pleckstrin homology domain-containing family A member 7 OS=Mus musculus OX=10090 GN=Plekha7 PE=1 SV=2	0	21.428	6	4	4	4	1	1118	126.7	9.39	12.56	4	0	107.6	93	98.4	99.4	99.7	97.7	110.9	93.3
Q9QXS1	Plectin OS=Mus musculus OX=10090 GN=Plec PE=1 SV=3	0	821.826	44	172	206	150	1	4691	533.9	5.96	571.07	172	19	122.5	108.8	115.2	123.5	77.2	70	89	93.8
P60335	Poly(rC)-binding protein 1 OS=Mus musculus OX=10090 GN=Pcbp1 PE=1 SV=1	0.002	2.268	3	1	1	1	1	356	37.5	7.09	0	1	0	61.5	52.3	65	142.6	74.1	69.4	171.6	163.7
O70570	Polymeric immunoglobulin receptor OS=Mus musculus OX=10090 GN=Pigr PE=1 SV=1	0	41.699	13	8	10	8	1	771	84.9	5.4	28.97	8	0	83.2	87.6	109.9	105	109.3	103.2	106.8	95.1
Q05DC4	Ppap2c protein (Fragment) OS=Mus musculus OX=10090 GN=Plpp2 PE=2 SV=1	0	3.859	5	1	1	1	1	288	31.7	8.35	3.21	1	0	82.9	115	164.1	116.9	71.8	70.6	114.1	64.5
E9PYL9	Predicted gene 10036 OS=Mus musculus OX=10090 GN=Gm10036 PE=3 SV=1	0	15.017	17	3	4	3	1	178	20.3	9.51	11.85	3	0	86.2	111.4	132.2	125.8	84.4	76.7	94.1	89.2
E9Q035	Predicted gene 20425 OS=Mus musculus OX=10090 GN=Gm20425 PE=4 SV=1	0	6.48	3	3	3	3	1	978	107.7	7.77	3.8	3	0	100.4	85.5	90.7	91.5	117.9	124.4	127.2	62.6
F6R7E8	Predicted gene 2663 OS=Mus musculus OX=10090 GN=Gm2663 PE=3 SV=1	0.005	1.95	8	1	1	1	1	247	26.6	6.93	3.72	1	0	16.7	27.1	77.7	65.1	35.6	42.7	273	262
A0A1B0GS68	Predicted gene 45713 OS=Mus musculus OX=10090 GN=Gm45713 PE=2 SV=1	0	15.466	10	5	6	5	1	446	50.8	10.23	12.72	5	0	113.6	140.3	131.6	124.7	71.2	58.4	79	81.2
E9Q3T0	Predicted pseudogene 10073 OS=Mus musculus OX=10090 GN=Gm10073 PE=1 SV=1	0	12.429	14	1	2	1	1	114	11.4	4.36	7.58	1	0	137.8	98.4	86.9	94.5	104.1	112.7	71.8	93.9
A0A0N4SVP8	Predicted pseudogene 5580 OS=Mus musculus OX=10090 GN=Gm5580 PE=3 SV=1	0	6.634	7	2	2	1	1	411	46.9	7.75	6.01	2	0	157.3	116.9	82.5	98.8	82.5	89	68.5	104.3
P48678	Prelamin-A/C OS=Mus musculus OX=10090 GN=Lmna PE=1 SV=2	0	15.783	5	3	4	2	1	665	74.2	6.98	9.69	3	0	190.6	119.1	84	108.1	60.3	54	118.6	65.3
Q8K411	Presequence protease, mitochondrial OS=Mus musculus OX=10090 GN=Pitrm1 PE=1 SV=1	0	4.272	1	1	1	1	1	1036	117.3	7.2	2.39	1	0	128.1	90	85.6	102.2	90.4	100.6	97.9	105.2
Q3U186	Probable arginine--tRNA ligase, mitochondrial OS=Mus musculus OX=10090 GN=Rars2 PE=1 SV=1	0	2.786	2	1	1	1	1	578	65.3	8.02	1.65	1	0
Q3U7V7	Profilin OS=Mus musculus OX=10090 GN=Pfn1 PE=2 SV=1	0	9.944	17	2	3	2	1	140	15	8.28	6.24	2	0	68.4	120.2	93.1	88	131.3	107.2	120.7	71.1
P67778	Prohibitin OS=Mus musculus OX=10090 GN=Phb PE=1 SV=1	0	37.391	46	9	12	9	1	272	29.8	5.76	30.51	9	0	131.3	135.5	137	136.5	44.5	37.7	90.2	87.2
O35129	Prohibitin-2 OS=Mus musculus OX=10090 GN=Phb2 PE=1 SV=1	0	55.894	47	14	16	14	1	299	33.3	9.83	44.79	14	0	146	126.9	128.5	133.4	50	42.6	82.3	90.3
Q9WU79	Proline dehydrogenase 1, mitochondrial OS=Mus musculus OX=10090 GN=Prodh PE=1 SV=2	0	3.395	2	1	1	1	1	599	68	8.24	2.18	1	0	138.2	106.7	104.7	104.7	90.6	78.5	82.6	93.9
Q7TMF4	Propionyl Coenzyme A carboxylase, beta polypeptide OS=Mus musculus OX=10090 GN=Pccb PE=2 SV=1	0	13.216	11	3	3	3	1	541	58.3	7.66	9.59	3	0	97	72.5	83.1	87.3	91.7	94.4	135	139.1
Q3UGC8	Propionyl-Coenzyme A carboxylase, alpha polypeptide, isoform CRA_b OS=Mus musculus OX=10090 GN=Pcca PE=1 SV=1	0	2.781	2	1	1	1	1	724	79.9	7.25	2.2	1	0	73.2	127.5	140.6	136.5	76.5	78	109.8	57.9
J3QPG5	Prosaposin OS=Mus musculus OX=10090 GN=Psap PE=1 SV=1	0	10.512	8	4	4	4	1	557	61.3	5.29	7.66	4	0	93.1	94.5	69.6	81.4	131.2	150.8	82.9	96.5
Q8BWM0	Prostaglandin E synthase 2 OS=Mus musculus OX=10090 GN=Ptges2 PE=1 SV=3	0	12.35	13	4	4	4	1	384	43.3	9	7.59	4	0	180.2	109.4	108.6	120.6	65.5	67.8	63.7	84.3
Q9WV91	Prostaglandin F2 receptor negative regulator OS=Mus musculus OX=10090 GN=Ptgfrn PE=1 SV=2	0	3.115	1	1	1	1	1	879	98.7	6.61	2.04	1	0	121.9	107.8	118.8	124.9	76.2	73.8	80.7	95.8
Q8BGC4	Prostaglandin reductase-3 OS=Mus musculus OX=10090 GN=Zadh2 PE=1 SV=1	0.002	2.24	4	1	1	1	1	377	40.5	7.42	2.09	1	0	62.2	117.7	132.6	78.4	119.5	102.3	187.4
Q9DB60	Prostamide/prostaglandin F synthase OS=Mus musculus OX=10090 GN=Fam213b PE=1 SV=1	0	4.172	9	2	2	2	1	201	21.7	6.74	4.13	2	0	42	52.9	94.9	91.4	47.5	40.1	332.6	98.6
Q9QXT0	Protein canopy homolog 2 OS=Mus musculus OX=10090 GN=Cnpy2 PE=1 SV=1	0	32.834	50	7	9	7	1	182	20.8	5.07	26.06	7	0	127.3	81.9	67.9	78.3	102.6	105	98.9	138.2
Q5NBX1	Protein cordon-bleu OS=Mus musculus OX=10090 GN=Cobl PE=1 SV=1	0	36.111	8	9	9	9	1	1337	143.8	7.77	22.02	9	0	68.1	74.7	67.6	84.3	121.7	115.5	141.3	126.6
P27773	Protein disulfide-isomerase A3 OS=Mus musculus OX=10090 GN=Pdia3 PE=1 SV=2	0	191.807	62	32	58	32	1	505	56.6	6.21	183.01	32	0	102.3	102.7	95.1	108.9	78.3	84.6	110.2	118
A0A0R4J0Z1	Protein disulfide-isomerase A4 OS=Mus musculus OX=10090 GN=Pdia4 PE=1 SV=1	0	126.749	42	25	35	25	1	641	72.3	5.22	84.54	25	0	80.8	108.4	108.3	121	83.9	82.7	116.8	98.1
P09103	Protein disulfide-isomerase OS=Mus musculus OX=10090 GN=P4hb PE=1 SV=2	0	274.596	73	37	118	37	1	509	57	4.88	371.23	37	0	88.5	102.8	107.1	119	82.8	86.6	118.4	94.9
Q8QZW3	Protein FAM151A OS=Mus musculus OX=10090 GN=Fam151a PE=1 SV=1	0	3.985	4	1	1	1	1	608	66.6	6.34	3.93	1	0
Q8C0Z1	Protein FAM234A OS=Mus musculus OX=10090 GN=Fam234a PE=1 SV=1	0	9.702	8	5	5	5	1	555	60.5	5.68	8.88	5	0	74.9	103.4	90.8	94.5	108.8	111	110.7	106
P97805	Protein FAM3D OS=Mus musculus OX=10090 GN=Fam3d PE=2 SV=2	0.013	1.727	3	1	1	1	1	223	25	9.25	1.64	1	0	68.9	150.4	177.9	134.9	60.9	38.7	94.6	73.6
Q148V8	Protein FAM83H OS=Mus musculus OX=10090 GN=Fam83h PE=1 SV=1	0	3.061	1	1	1	1	1	1209	131	7.24	3.39	1	0	148.4	117.1	100.8	120	119.4	113.4	80.8
Q9JJ28	Protein flightless-1 homolog OS=Mus musculus OX=10090 GN=Flii PE=1 SV=1	0	7.636	3	4	4	4	1	1271	144.7	6.06	2.6	4	0	146.3	96.5	130.9	113.8	66.5	56.8	83.1	106.1
P28867	Protein kinase C delta type OS=Mus musculus OX=10090 GN=Prkcd PE=1 SV=3	0	6.937	4	3	3	3	1	674	77.5	7.39	4.27	3	0	46.9	156.1	159.7	186.5	86.7	73.3	90.7
Q8K1M3	Protein kinase, cAMP dependent regulatory, type II alpha OS=Mus musculus OX=10090 GN=Prkar2a PE=1 SV=1	0	42.118	29	10	12	10	1	402	45.6	4.93	34.68	10	0	88.2	96.4	78.9	87.4	125.7	126.6	96	101
O88952	Protein lin-7 homolog C OS=Mus musculus OX=10090 GN=Lin7c PE=1 SV=2	0	12.336	24	5	5	5	1	197	21.8	8.43	10.59	5	0	100	92	64.9	83.9	122.1	115.5	110.4	111.3
O55125	Protein NipSnap homolog 1 OS=Mus musculus OX=10090 GN=Nipsnap1 PE=1 SV=1	0	4.994	6	2	2	2	1	284	33.3	9.44	4.38	2	0	117.7	123.1	114.7	120.1	75.6	71.2	74.9	102.7
Q9CQE1	Protein NipSnap homolog 3B OS=Mus musculus OX=10090 GN=Nipsnap3b PE=1 SV=1	0	30.955	31	6	8	6	1	247	28.3	9.48	21.45	6	0	129.5	142.4	92.2	103.5	78.3	78.3	89.2	86.7
Q4PJX1	Protein odr-4 homolog OS=Mus musculus OX=10090 GN=Odr4 PE=1 SV=2	0.015	1.569	4	1	1	1	1	447	50	6.14	0	1	0
Q8K2C7	Protein OS-9 OS=Mus musculus OX=10090 GN=Os9 PE=1 SV=2	0.001	2.625	1	1	1	1	1	672	76.1	4.84	0	1	0	62.1	116	148.9	110.8	81.2	70.8	123.6	86.5
Q6A025	Protein phosphatase 1 regulatory subunit 26 OS=Mus musculus OX=10090 GN=Ppp1r26 PE=2 SV=2	0.049	1.028	1	1	1	1	1	1163	124.9	8.76	0	1	0	90.7	60.4	66.7	113.1	84.7	61.5	93.5	229.4
Q8K4L4	Protein POF1B OS=Mus musculus OX=10090 GN=Pof1b PE=2 SV=3	0	36.15	18	9	10	9	1	587	67.7	6.23	20.07	9	0	108.5	115.7	115.9	116.6	71.9	66.3	102.2	102.9
Q91XG5	Protein S100 OS=Mus musculus OX=10090 GN=S100g PE=2 SV=1	0.001	2.494	15	1	1	1	1	80	9.1	4.75	2.02	1	0	47.7	35.1	24.2	29.3	226.7	242.6	82.7	111.8
Q5SUD5	Protein SCO1 homolog, mitochondrial OS=Mus musculus OX=10090 GN=Sco1 PE=1 SV=1	0	2.775	3	1	1	1	1	289	32.1	8.06	2.44	1	0	81.6	91.2	122.7	107.3	106.1	85.6	111	94.4
Q80U72	Protein scribble homolog OS=Mus musculus OX=10090 GN=Scrib PE=1 SV=2	0.002	2.118	1	1	1	1	1	1612	174	5.12	3.11	1	0	122.3	96.3	84.8	99.7	73.7	74	79	170.2
Q0VGY8	Protein TANC1 OS=Mus musculus OX=10090 GN=Tanc1 PE=1 SV=2	0.024	1.359	0	1	1	1	1	1856	200.7	8.35	1.83	1	0	111	160.6	64	100.6	104.3	97.4	72.9	89.2
Q01405	Protein transport protein Sec23A OS=Mus musculus OX=10090 GN=Sec23a PE=1 SV=2	0	3.466	2	1	1	1	1	765	86.1	7.08	0	1	0
Q3UPL0	Protein transport protein Sec31A OS=Mus musculus OX=10090 GN=Sec31a PE=1 SV=2	0	7.002	1	1	1	1	1	1230	133.5	6.76	4.01	1	0	44.8	58.8	54.5	51.6	190.9	163.6	136.7	99
P61620	Protein transport protein Sec61 subunit alpha isoform 1 OS=Mus musculus OX=10090 GN=Sec61a1 PE=1 SV=2	0	16.923	10	5	5	5	1	476	52.2	8.06	12.21	5	0	107.8	89.5	143	108.4	66.8	64.2	104.8	115.4
E9PW43	Protein transport protein Sec61 subunit beta OS=Mus musculus OX=10090 GN=Gm10320 PE=3 SV=1	0	4.485	19	2	2	2	1	113	11.8	11.58	1.74	2	0	55.7	123.7	63.9	57.2	97.6	71.9	231.3	98.6
O70274	Protein tyrosine phosphatase type IVA 2 OS=Mus musculus OX=10090 GN=Ptp4a2 PE=1 SV=1	0	5.63	14	2	2	2	1	167	19.1	8.37	4.47	2	0	82.3	110	100.7	89.6	115.2	112.5	101.2	88.4
Q9EPK2	Protein XRP2 OS=Mus musculus OX=10090 GN=Rp2 PE=1 SV=3	0	19.059	17	6	6	6	1	347	39.4	5.24	11.48	6	0	85.3	74.6	74.7	77.6	136.6	138.2	96.3	116.7
Q9EQQ2	Protein YIPF5 OS=Mus musculus OX=10090 GN=Yipf5 PE=1 SV=1	0	4.373	5	1	1	1	1	257	27.9	4.36	2.59	1	0	118.4	100.9	118.7	112.6	81.8	81.1	113.6	72.8
Q0VEW4	Proteolipid protein 2 OS=Mus musculus OX=10090 GN=Plp2 PE=1 SV=1	0.006	1.86	8	1	1	1	1	152	16.6	7.14	1.77	1	0	98.3	120.1	148.4	129	66.3	49.5	125.5	62.9
F8VQ32	Proton channel OTOP3 OS=Mus musculus OX=10090 GN=Otop3 PE=4 SV=1	0	4.093	2	1	1	1	1	596	66.9	8.13	2.37	1	0
Q8K4D3	Proton-coupled amino acid transporter 1 OS=Mus musculus OX=10090 GN=Slc36a1 PE=2 SV=1	0	9.006	7	2	2	2	1	475	52.4	6.83	7.1	2	0	89.8	112.7	98.5	80	113.6	116.7	107.2	81.6
Q6PEM8	Proton-coupled folate transporter OS=Mus musculus OX=10090 GN=Slc46a1 PE=1 SV=1	0	4.409	5	2	2	2	1	459	50.1	8.37	2.36	2	0	59.9	53.6	87.2	69.9	117.5	122.5	139.8	149.6
Q9CZL5	Pterin-4-alpha-carbinolamine dehydratase 2 OS=Mus musculus OX=10090 GN=Pcbd2 PE=1 SV=2	0.019	1.491	5	1	1	1	1	136	14.8	9.16	1.87	1	0	75.9	93.5	80.1	114.4	76.7	62.8	120.8	175.8
Q68FL4	Putative adenosylhomocysteinase 3 OS=Mus musculus OX=10090 GN=Ahcyl2 PE=1 SV=1	0	29.238	17	10	10	3	1	613	66.9	7.36	23.26	10	7	99.4	82.8	108.6	105.7	108.8	113.7	92.3	88.7
Q91W97	Putative hexokinase HKDC1 OS=Mus musculus OX=10090 GN=Hkdc1 PE=2 SV=1	0	123.021	36	27	30	27	1	915	102.2	7.09	77.93	27	0	139.5	124.9	134	127.9	58.8	51	81.8	82.1
Q8QZR3	Pyrethroid hydrolase Ces2a OS=Mus musculus OX=10090 GN=Ces2a PE=1 SV=1	0	107.208	40	13	24	11	1	558	61.9	6.16	71.22	13	0	83.7	105.8	115	112.1	99.1	96.1	100.8	87.3
Q8BK48	Pyrethroid hydrolase Ces2e OS=Mus musculus OX=10090 GN=Ces2e PE=1 SV=1	0	207.101	55	18	67	15	1	559	62.3	6.16	221.17	18	3	121.5	101.3	102.1	102.7	87.5	96.4	87.8	100.8
E9QPD7	Pyruvate carboxylase OS=Mus musculus OX=10090 GN=Pcx PE=1 SV=1	0	57.822	18	15	15	15	1	1179	129.7	6.71	37.48	15	0	113.6	94.3	108	108.9	90.6	87.6	92.5	104.5
Q3UFJ3	Pyruvate dehydrogenase E1 component subunit alpha OS=Mus musculus OX=10090 GN=Pdha1 PE=1 SV=1	0	25.163	26	8	8	8	1	390	43.2	8.19	18.95	8	0	116.5	119.6	114.8	103.9	79.7	79.4	86.4	99.8
Q9D051	Pyruvate dehydrogenase E1 component subunit beta, mitochondrial OS=Mus musculus OX=10090 GN=Pdhb PE=1 SV=1	0	56.922	39	11	14	11	1	359	38.9	6.87	41.55	11	0	109.5	131.7	118.2	116.9	85	81.6	73.2	84
P52480	Pyruvate kinase PKM OS=Mus musculus OX=10090 GN=Pkm PE=1 SV=4	0	15.277	15	7	7	7	1	531	57.8	7.47	13.72	7	0	122.4	93.2	88.5	94.2	98.4	90.7	85.4	127.1
Q0PD67	RAB1, member RAS oncogene family, isoform CRA_a OS=Mus musculus OX=10090 GN=Rab1a PE=1 SV=1	0	69.334	72	14	22	8	1	205	22.7	6.21	60.39	14	6	88.3	94.9	113.3	105.4	79.3	76.7	128.3	113.6
Q4FJL0	RAB10, member RAS oncogene family OS=Mus musculus OX=10090 GN=Rab10 PE=1 SV=1	0	24.45	37	9	10	7	1	200	22.5	8.38	20.77	9	0	114.9	102.5	105.5	100.3	83.4	77	94.4	122
E9Q8L9	Rab11 family-interacting protein 1 OS=Mus musculus OX=10090 GN=Rab11fip1 PE=1 SV=1	0	9.347	2	2	2	2	1	1166	124.9	5.8	5.05	2	0	73.3	76.9	86.8	80	133.4	134.1	112.5	102.9
Q0PD39	Rab17 OS=Mus musculus OX=10090 GN=Rab17 PE=1 SV=1	0.002	2.119	5	1	1	1	1	214	23.6	5.44	2.58	1	0	146	87.5	107.7	113.5	117	122	106.3
Q0PD38	RAB18, member RAS oncogene family, isoform CRA_a OS=Mus musculus OX=10090 GN=Rab18 PE=1 SV=1	0	13.547	28	5	5	5	1	206	23	5.36	11.58	5	0	75.4	111	146.5	123.9	77	72.9	117.2	76.1
Q0PD66	RAB1B, member RAS oncogene family, isoform CRA_c OS=Mus musculus OX=10090 GN=Rab1b PE=1 SV=1	0	32.782	48	8	12	2	1	201	22.2	5.73	29.97	8	0	101.5	98.9	119.3	124.4	62.5	60.1	117.5	115.8
Q0PD65	RAB2, member RAS oncogene family OS=Mus musculus OX=10090 GN=Rab2a PE=1 SV=1	0	31.435	36	7	8	7	1	212	23.5	6.54	23.01	7	0	99.2	104.3	116.9	106.3	82.6	72.7	115.2	102.8
Q3U0T9	RAB35, member RAS oncogene family OS=Mus musculus OX=10090 GN=Rab35 PE=1 SV=1	0	26.361	39	7	9	5	1	201	23	8.29	20.54	7	0	101.3	109.8	108	108.6	84.4	81.1	112.4	94.5
Q0PD56	Rab5B OS=Mus musculus OX=10090 GN=Rab5b PE=2 SV=1	0	11.415	15	3	3	1	1	229	25.3	6.92	7.05	3	0	69.8	164	115.7	122.5	90.8	97.5	139.7
Q0PD50	RAB8A, member RAS oncogene family, isoform CRA_a OS=Mus musculus OX=10090 GN=Rab8a PE=1 SV=1	0	26.598	49	10	11	7	1	207	23.7	9.07	27.31	10	0	107.7	105.1	107.9	102.3	93	87.5	100.3	96.3
Q9JHS3	Ragulator complex protein LAMTOR2 OS=Mus musculus OX=10090 GN=Lamtor2 PE=1 SV=1	0	4.933	14	1	1	1	1	125	13.5	5.4	2.73	1	0	109.4	86.6	86.6	76.6	104.6	125.3	82.7	128.2
O88653	Ragulator complex protein LAMTOR3 OS=Mus musculus OX=10090 GN=Lamtor3 PE=1 SV=1	0.002	2.339	9	1	1	1	1	124	13.5	7.34	1.63	1	0	109.5	93	125	117.2	97.7	82.7	84.7	90.1
C5H0E8	Rap1A-retro1 OS=Mus musculus OX=10090 GN=Gm9392 PE=2 SV=1	0	22.041	26	5	6	2	1	184	21	6.67	17.42	5	3	93	101.2	99.3	108.8	93.9	92.3	107.7	103.8
Q3UDZ1	Ras homolog gene family, member G OS=Mus musculus OX=10090 GN=Rhog PE=1 SV=1	0	23.409	37	5	5	4	1	191	21.3	8.12	13.47	5	0	128	77.7	76	93.9	109.3	92.7	111.1	111.1
A0A068BFR3	RAS oncogene family protein OS=Mus musculus OX=10090 GN=Rab11b PE=2 SV=1	0	27.102	31	7	11	7	1	218	24.5	5.94	28.82	7	0	86.6	85.1	86.4	78	137.4	136.6	99.5	90.3
Q52L50	RAS related protein 1b OS=Mus musculus OX=10090 GN=Rap1b PE=1 SV=1	0	21.698	33	5	6	2	1	184	20.8	5.78	16.92	5	0	77.7	80.3	92.3	92.3	104.7	108.3	115.3	129.1
Q3TLP8	RAS-related C3 botulinum substrate 1, isoform CRA_a OS=Mus musculus OX=10090 GN=Rac1 PE=1 SV=1	0	29.692	28	6	8	5	1	211	23.4	8.69	20.84	6	1	101.2	101.7	106.3	93.1	97.5	94.1	103.9	102.2
Q91V41	Ras-related protein Rab-14 OS=Mus musculus OX=10090 GN=Rab14 PE=1 SV=3	0	30.936	52	8	9	7	1	215	23.9	6.21	25.07	8	0	189	84.4	93	97.3	73.2	73.2	75	114.9
Q8C266	Ras-related protein Rab-5C OS=Mus musculus OX=10090 GN=Rab5c PE=1 SV=1	0	49.441	46	8	11	6	1	234	25.3	8.16	30.18	8	2	92.9	104.6	112.8	103.6	94.5	85	113.5	93
P35279	Ras-related protein Rab-6A OS=Mus musculus OX=10090 GN=Rab6a PE=1 SV=4	0	15.288	23	4	5	3	1	208	23.6	5.54	12.84	4	0	105.1	95.5	89.7	101.7	98.4	96.1	89.3	124.1
P63321	Ras-related protein Ral-A OS=Mus musculus OX=10090 GN=Rala PE=1 SV=1	0	23.436	21	5	6	4	1	206	23.5	7.11	17.69	5	1	74.9	81.5	86	89.4	115.8	108.7	118.9	125
Q8BU31	Ras-related protein Rap-2c OS=Mus musculus OX=10090 GN=Rap2c PE=1 SV=1	0.001	2.443	5	1	2	1	1	183	20.7	4.94	2.46	1	0	133.2	67.9	138.1	81.3	86.9	84.9	104.8	102.9
P62071	Ras-related protein R-Ras2 OS=Mus musculus OX=10090 GN=Rras2 PE=1 SV=1	0	10.017	17	3	3	3	1	204	23.4	6.01	8.02	3	0	103.8	79.8	89.5	87.9	82.3	84.8	92.6	179.3
E9Q9P8	RDH16 family member 1 OS=Mus musculus OX=10090 GN=Rdh16f1 PE=3 SV=1	0	26.242	30	9	10	2	1	317	35.8	8.81	21.7	9	0	98.2	122.3	121.2	106	83.6	63.8	103.3	101.6
Q64487	Receptor-type tyrosine-protein phosphatase delta OS=Mus musculus OX=10090 GN=Ptprd PE=1 SV=3	0.03	1.218	1	1	1	1	1	1912	214.3	6.55	1.86	1	0	66.1	41.1	62.5	76.9	138.8	166.2	90.2	158.3
E9Q0N2	Receptor-type tyrosine-protein phosphatase H OS=Mus musculus OX=10090 GN=Ptprh PE=1 SV=1	0	34.719	8	5	8	5	1	971	106.9	5.25	22.07	5	0	132.1	74.4	81.6	88.4	99.6	105.8	86.4	131.7
Q3U125	Redox-regulatory protein FAM213A OS=Mus musculus OX=10090 GN=Fam213a PE=1 SV=1	0	25.935	24	6	8	6	1	229	25.7	9.03	22.33	6	0	116.1	102.7	137.5	118	51.7	47.2	103.3	123.4
Q545I1	Regenerating islet-derived 3 gamma OS=Mus musculus OX=10090 GN=Reg3g PE=1 SV=1	0	9.544	14	2	2	2	1	174	19.3	8.35	4.46	2	0	168.9	108.7	73.6	75.7	108.6	87.7	77.8	98.9
P35230	Regenerating islet-derived protein 3-beta OS=Mus musculus OX=10090 GN=Reg3b PE=1 SV=1	0	15.941	25	3	5	3	1	175	19.5	7.58	17.01	3	0	118.3	112.9	52.5	63.3	134.3	155.1	78	85.4
Q3UJU9	Regulator of microtubule dynamics protein 3 OS=Mus musculus OX=10090 GN=Rmdn3 PE=1 SV=2	0	34.973	20	6	8	6	1	470	52	5.21	28.66	6	0	129.1	98.8	128.5	126.2	60.3	57.1	93.3	106.6
Q9ES97	Reticulon-3 OS=Mus musculus OX=10090 GN=Rtn3 PE=1 SV=2	0	2.98	1	1	1	1	1	964	103.8	4.92	2.9	1	0	94.1	105.7	136.7	107.2	67.8	72.5	92.6	123.4
O88451	Retinol dehydrogenase 7 OS=Mus musculus OX=10090 GN=Rdh7 PE=1 SV=1	0	34.438	34	11	12	4	1	316	35.6	8.09	27.56	11	7	83.8	108.7	160.7	120	65.2	60.2	118.2	83.2
Q08652	Retinol-binding protein 2 OS=Mus musculus OX=10090 GN=Rbp2 PE=2 SV=2	0	9.822	24	3	3	3	1	134	15.6	6.57	7.63	3	0	81.7	70.7	76.6	91.3	120.6	116.5	110.2	132.3
Q3U5C8	Rho guanine nucleotide exchange factor 16 OS=Mus musculus OX=10090 GN=Arhgef16 PE=1 SV=3	0	21.128	9	5	5	5	1	713	80.3	7.49	14.34	5	0	96.8	97	88.8	88.4	132.2	125.7	91.9	79.2
P62746	Rho-related GTP-binding protein RhoB OS=Mus musculus OX=10090 GN=Rhob PE=1 SV=1	0.002	2.109	12	1	1	1	1	196	22.1	5.24	3.64	1	0
Q62159	Rho-related GTP-binding protein RhoC OS=Mus musculus OX=10090 GN=Rhoc PE=1 SV=2	0	16.695	25	3	5	1	1	193	22	6.58	14.02	3	0
A2BE28	Ribosomal biogenesis protein LAS1L OS=Mus musculus OX=10090 GN=Las1l PE=1 SV=1	0.028	1.295	4	1	1	1	1	776	89.4	4.44	2.05	1	0	219.8	76.9	80	99.2	69.8	77.8	56.5	120
A2AM97	Ribosomal protein 10 OS=Mus musculus OX=10090 GN=RP23-436K3.4-001 PE=4 SV=1	0	17.478	19	2	2	2	1	214	24.6	10.08	8.15	2	0	98.7	130.5	113.2	117	96.7	106.6	84.7	52.5
Q3U7D2	Ribosomal protein L15 OS=Mus musculus OX=10090 GN=Rpl15 PE=2 SV=1	0	21.364	19	3	4	3	1	204	24.1	11.62	12.88	3	0	114	129	134.9	130.9	60.3	52.6	85.1	93.1
Q5I0T8	Ribosomal protein L19 OS=Mus musculus OX=10090 GN=Rpl19 PE=1 SV=1	0	4.864	9	1	1	1	1	196	23.5	11.47	3.79	1	0	119.6	106	108.9	126.2	72.1	53.6	92.7	120.9
A0A140T8T4	Ribosomal protein L9, pseudogene 6 OS=Mus musculus OX=10090 GN=Rpl9-ps6 PE=4 SV=1	0	20.1	28	3	4	3	1	192	21.8	9.88	11.82	3	0	122.3	95.9	106.8	108.8	82.3	89.9	80.5	113.5
Q3U561	Ribosomal protein OS=Mus musculus OX=10090 GN=Rpl10a PE=2 SV=1	0	23.536	26	5	6	5	1	217	24.8	9.94	14.77	5	0	105.6	122.3	130.1	125.4	72.3	73	87.7	83.6
Q5YLW3	Ribosomal protein S3 OS=Mus musculus OX=10090 GN=Rps3 PE=1 SV=1	0	16.25	17	4	4	4	1	243	26.7	9.66	12.16	4	0	131.6	95.3	100.6	102.4	95.8	92.5	76.6	105.1
A2AVJ7	Ribosome-binding protein 1 OS=Mus musculus OX=10090 GN=Rrbp1 PE=1 SV=1	0	201.964	45	49	58	49	1	1464	158.3	9.19	140.56	49	0	74.8	82.2	98.1	129.1	71.7	69.5	152.2	122.4
Q8R2Q4	Ribosome-releasing factor 2, mitochondrial OS=Mus musculus OX=10090 GN=Gfm2 PE=1 SV=2	0	5.982	2	1	1	1	1	779	86.1	6.43	2.13	1	0	210.7	46.2	55.8	75.2	127.8	116.5	48.3	119.5
Q14AR0	RIKEN cDNA 1810035L17, isoform CRA_a OS=Mus musculus OX=10090 GN=Slirp PE=2 SV=1	0	5.615	11	1	1	1	1	112	12.6	9.82	2.3	1	0
Q9D3Q9	RIKEN cDNA 2010106E10 gene OS=Mus musculus OX=10090 GN=2010106E10Rik PE=1 SV=1	0	17.692	17	4	5	4	1	269	30.3	8.25	11.25	4	0	146.1	93.8	88.7	88.8	81.7	89.8	103.7	107.5
Q9CPN9	RIKEN cDNA 2210010C04 gene OS=Mus musculus OX=10090 GN=2210010C04Rik PE=1 SV=1	0.021	1.428	5	1	1	1	1	247	26.4	7.93	1.62	1	0	4.1	8.6	46.3	28.4	16.3	18.3	429.7	248.3
Q8R0H4	RIKEN cDNA 2210415F13, isoform CRA_a OS=Mus musculus OX=10090 GN=Lypd8 PE=2 SV=1	0	5.646	3	1	2	1	1	267	28.7	5.31	4.46	1	0	45.2	87.4	89.7	104.3	116	104.6	153	99.9
G5E8K1	RIKEN cDNA 2610028H24 OS=Mus musculus OX=10090 GN=2610028H24Rik PE=4 SV=1	0.045	1.052	2	1	1	1	1	270	30	7.93	1.61	1	0
A0A1B0GR85	RIKEN cDNA 2900026A02 gene OS=Mus musculus OX=10090 GN=2900026A02Rik PE=1 SV=1	0	16.37	4	6	6	6	1	1767	192.6	9.04	6.97	6	0	72.9	56.2	66.6	87.8	131.2	126.9	114	144.3
E9Q5L4	RIKEN cDNA C530008M17 gene OS=Mus musculus OX=10090 GN=C530008M17Rik PE=1 SV=1	0	14.201	5	5	5	5	1	1291	142.8	5.31	11.86	5	0	53.6	46.3	33.4	54.8	184.2	193	106.6	128.2
Q8BVR6	RING finger and SPRY domain-containing protein 1 OS=Mus musculus OX=10090 GN=Rspry1 PE=1 SV=1	0.006	1.882	4	1	1	1	1	576	64.3	5.5	2.67	1	0
Q80V08	Rpl17 protein (Fragment) OS=Mus musculus OX=10090 GN=Rpl17 PE=2 SV=1	0	7.456	12	2	2	2	1	194	22.4	10.33	5.12	2	0	98.8	127	116.6	107.6	79.1	76.1	88.2	106.7
Q80UT7	Rpl7a protein (Fragment) OS=Mus musculus OX=10090 GN=Rpl7a PE=2 SV=1	0	43.136	30	7	11	7	1	270	30.5	10.55	30.83	7	0	138	99.6	91.1	97.1	108.7	105.2	85.3	74.9
Q5CZY9	Rps16 protein OS=Mus musculus OX=10090 GN=Rps16 PE=2 SV=1	0	10.419	26	5	5	5	1	172	19.3	10.2	10.39	5	0	117.9	108.6	93	100.1	100	87.8	92.5	100
Q5M9P3	Rps19 protein (Fragment) OS=Mus musculus OX=10090 GN=Rps19 PE=2 SV=1	0	13.502	34	5	5	5	1	151	16.7	10.52	11.83	5	0	52.6	49.1	53.2	64.5	146	162.2	122	150.4
Q3TC45	S100 calcium binding protein A10 (Calpactin), isoform CRA_a OS=Mus musculus OX=10090 GN=S100a10 PE=1 SV=1	0	6.409	18	1	2	1	1	97	11.2	6.77	7.01	1	0	96.8	84.2	60.8	79.8	137.9	155.5	83.5	101.5
Q80SW1	S-adenosylhomocysteine hydrolase-like protein 1 OS=Mus musculus OX=10090 GN=Ahcyl1 PE=1 SV=1	0	22.745	14	8	8	1	1	530	58.9	6.89	18.26	8	0	89.7	85.9	128.4	123.6	100	90.6	88.1	93.6
Q8CH25	SAFB-like transcription modulator OS=Mus musculus OX=10090 GN=Sltm PE=1 SV=1	0	5.236	1	1	1	1	1	1031	116.9	7.72	2.03	1	0
Q61009	Scavenger receptor class B member 1 OS=Mus musculus OX=10090 GN=Scarb1 PE=1 SV=1	0.001	2.59	2	1	1	1	1	509	56.7	8.09	2.54	1	0	75.8	58.5	79.9	104.4	107.9	122.7	117.1	133.7
Q8BRF7	Sec1 family domain-containing protein 1 OS=Mus musculus OX=10090 GN=Scfd1 PE=1 SV=1	0	8.514	6	3	3	3	1	639	72.3	6.38	5.58	3	0	95.5	97.5	113	83.7	99.4	87.7	105.3	117.8
Q6NXL1	Sec24-related gene family, member D (S. cerevisiae) OS=Mus musculus OX=10090 GN=Sec24d PE=1 SV=1	0	4.235	1	1	1	1	1	1032	112.6	7.18	2.55	1	0
Q9JKD3	Secretory carrier-associated membrane protein 5 OS=Mus musculus OX=10090 GN=Scamp5 PE=1 SV=1	0.001	2.602	3	1	1	1	1	235	26.1	8.54	2.16	1	0	84.3	73.1	69	82.3	102.9	104.7	118.8	164.8
A0A0R4J0K1	Selenoprotein F OS=Mus musculus OX=10090 GN=Selenof PE=1 SV=1	0	16.842	15	2	4	2	1	162	17.7	5.35	11.32	2	0	115.3	119.8	85.8	101.9	103.2	97.3	104.4	72.4
Q9D451	Septin 12 OS=Mus musculus OX=10090 GN=Sept12 PE=2 SV=1	0.04	1.187	5	1	1	1	1	317	36	8.15	0	1	0	15.7	80.1	109.8	78.8	189.9	127.7	115.2	82.9
Q3U3G8	Serine hydrolase-like protein OS=Mus musculus OX=10090 GN=Serhl PE=1 SV=1	0	4.286	11	2	2	2	1	321	36.3	7.81	4.86	2	0	112.7	134.4	120.6	118.7	89.4	82.2	70	72
Q9CZN7	Serine hydroxymethyltransferase, mitochondrial OS=Mus musculus OX=10090 GN=Shmt2 PE=1 SV=1	0	8.862	9	2	2	2	1	504	55.7	8.47	6.01	2	0	91.3	115.9	141.6	113.7	85.9	84.1	82.4	85.2
O35704	Serine palmitoyltransferase 1 OS=Mus musculus OX=10090 GN=Sptlc1 PE=1 SV=2	0	17.517	10	5	6	5	1	473	52.5	6.4	11.82	5	0	91	93.7	104.5	93.8	93.5	77.5	124.4	121.7
P97363	Serine palmitoyltransferase 2 OS=Mus musculus OX=10090 GN=Sptlc2 PE=1 SV=2	0	10.331	6	3	3	3	1	560	62.9	8.18	7.75	3	0	106.5	114.1	148.1	125.7	49	42.1	114.7	99.7
P09036	Serine protease inhibitor Kazal-type 1 OS=Mus musculus OX=10090 GN=Spink1 PE=1 SV=1	0	2.882	16	1	2	1	1	80	8.5	8	2.72	1	0
B2RWV6	Serine/threonine/tyrosine kinase 1 OS=Mus musculus OX=10090 GN=Styk1 PE=2 SV=1	0	37.033	23	8	11	8	1	429	48.1	8.29	27.26	8	0	108.8	84.8	86.9	97	109	105.3	104.3	103.9
Q3TYD6	Serine/threonine-protein kinase LMTK2 OS=Mus musculus OX=10090 GN=Lmtk2 PE=1 SV=3	0.002	2.364	1	1	1	1	1	1471	160.4	4.51	2.51	1	0
P63330	Serine/threonine-protein phosphatase 2A catalytic subunit alpha isoform OS=Mus musculus OX=10090 GN=Ppp2ca PE=1 SV=1	0.041	1.144	4	1	1	1	1	309	35.6	5.54	0	1	0	159.9	93.1	85.3	117.7	91.2	103.7	88.4	60.8
P62137	Serine/threonine-protein phosphatase PP1-alpha catalytic subunit OS=Mus musculus OX=10090 GN=Ppp1ca PE=1 SV=1	0	32.91	21	5	7	5	1	330	37.5	6.33	20.4	5	0	77.2	77.7	99.7	93.1	123.9	125	93.9	109.5
Q9JJL8	Serine--tRNA ligase, mitochondrial OS=Mus musculus OX=10090 GN=Sars2 PE=1 SV=2	0	4.014	3	1	1	1	1	518	58.3	7.9	2.15	1	0	118.7	98.1	94	105.7	88.5	93.5	111	90.6
Q62086	Serum paraoxonase/arylesterase 2 OS=Mus musculus OX=10090 GN=Pon2 PE=1 SV=2	0	10.77	11	3	3	3	1	354	39.6	5.83	8.34	3	0	122.5	112.4	138.5	128.5	61.5	51.6	97.6	87.3
Q62087	Serum paraoxonase/lactonase 3 OS=Mus musculus OX=10090 GN=Pon3 PE=1 SV=2	0	12.978	9	2	3	2	1	354	39.3	5.74	9.25	2	0	152.3	100.2	138.1	119.2	49.5	48.1	82	110.7
Q3T9S3	SET translocation OS=Mus musculus OX=10090 GN=Set PE=2 SV=1	0	6.539	7	2	2	2	1	289	33.4	4.32	2.39	2	0
Q6P7W2	SH3KBP1-binding protein 1 OS=Mus musculus OX=10090 GN=Shkbp1 PE=1 SV=1	0.006	1.864	3	1	1	1	1	704	76.1	8.44	2.87	1	0
Q07417	Short-chain specific acyl-CoA dehydrogenase, mitochondrial OS=Mus musculus OX=10090 GN=Acads PE=1 SV=2	0	45.454	30	8	12	8	1	412	44.9	8.47	33.4	8	0	143.2	122.1	106.7	108	85.7	84.5	66.3	83.4
Q99JR1	Sideroflexin-1 OS=Mus musculus OX=10090 GN=Sfxn1 PE=1 SV=3	0	26.578	30	6	8	6	1	322	35.6	9.23	21.5	6	0	96.9	130.2	169.3	134.1	56.9	42.7	98.8	71.1
Q8VD00	Sigma intracellular receptor 2 OS=Mus musculus OX=10090 GN=Tmem97 PE=1 SV=1	0.002	2.336	9	1	1	1	1	176	20.8	9.28	2.38	1	0	143.9	116.3	106.9	109.6	60.8	52.9	100.4	109
Q6PET3	Signal peptidase complex catalytic subunit SEC11 (Fragment) OS=Mus musculus OX=10090 GN=Sec11a PE=2 SV=1	0	3.815	5	2	2	2	1	275	30.7	9.45	4.03	2	0	131.6	117.5	153.7	125.5	54.8	45.5	111.1	60.2
Q9D8L3	Signal sequence receptor, delta OS=Mus musculus OX=10090 GN=Ssr4 PE=1 SV=1	0	9.681	18	3	3	3	1	173	19	5.78	6.62	3	0	111.6	125	142.9	129.5	55.9	53.4	121.8	59.9
Q0VG18	Small integral membrane protein 24 OS=Mus musculus OX=10090 GN=Smim24 PE=1 SV=1	0	58.076	38	6	28	6	1	120	13.5	8.12	77.14	6	0	59.5	49.9	43.1	49.7	130.8	163.2	137.4	166.5
P62315	Small nuclear ribonucleoprotein Sm D1 OS=Mus musculus OX=10090 GN=Snrpd1 PE=1 SV=1	0	3.732	17	1	1	1	1	119	13.3	11.56	3.81	1	0	63.8	113.9	107.4	127.3	76.6	70.9	99.9	140.1
O88575	Sodium- and chloride-dependent transporter XTRP3B OS=Mus musculus OX=10090 GN=Slc6a20b PE=1 SV=3	0	5.202	3	2	2	2	1	635	70.6	5.81	4.19	2	0	64.9	58.8	76.4	66.6	136.5	142.2	114.7	140
Q8VDT1	Sodium/glucose cotransporter 4 OS=Mus musculus OX=10090 GN=Slc5a9 PE=1 SV=3	0	3.715	4	3	3	2	1	685	75	7.5	4.41	3	0	87.9	74.1	65.4	64.2	142.2	150	105.6	110.6
G3X939	Sodium/hydrogen exchanger 3 OS=Mus musculus OX=10090 GN=Slc9a3 PE=1 SV=1	0	40.276	14	9	11	9	1	829	93	7.71	31.36	9	0	70.4	64.5	83.3	80.3	122	124.1	121.1	134.2
Q8K0E3	Sodium/myo-inositol cotransporter 2 OS=Mus musculus OX=10090 GN=Slc5a11 PE=1 SV=1	0	34.082	14	8	9	7	1	673	73.7	6.61	21.95	8	1	74.7	76.4	80	74.7	124.4	132.6	116.7	120.5
O88627	Sodium/nucleoside cotransporter 2 OS=Mus musculus OX=10090 GN=Slc28a2 PE=1 SV=2	0	9.159	4	3	3	3	1	660	72.9	7.24	6.22	3	0	63.8	74.6	86.5	77.6	104.8	96.8	161.9	133.8
Q8VDN2	Sodium/potassium-transporting ATPase subunit alpha-1 OS=Mus musculus OX=10090 GN=Atp1a1 PE=1 SV=1	0	356.571	46	43	130	43	1	1023	112.9	5.45	390.79	43	0	131.8	112.1	115.5	111.1	64.4	60.4	98.2	106.5
Q3TSQ1	Sodium/potassium-transporting ATPase subunit beta OS=Mus musculus OX=10090 GN=Atp1b1 PE=2 SV=1	0	110.999	47	14	28	14	1	304	35.2	8.65	83.68	14	0	115.9	128.9	117.9	122.9	62.3	56.6	103.2	92.3
Q8BYF6	Sodium-coupled monocarboxylate transporter 1 OS=Mus musculus OX=10090 GN=Slc5a8 PE=1 SV=1	0	6.555	3	2	2	2	1	611	66.7	8.22	2.78	2	0	73.8	120.6	67.1	68.5	147.6	123.6	121.2	77.7
Q9DBP0	Sodium-dependent phosphate transport protein 2B OS=Mus musculus OX=10090 GN=Slc34a2 PE=1 SV=1	0	31.236	13	8	9	8	1	697	76.2	7.68	26.93	8	0	90.3	80.5	56.2	63.4	155.7	161	90.9	102
B9EIV8	Solute carrier family 12, member 7 OS=Mus musculus OX=10090 GN=Slc12a7 PE=2 SV=1	0	2.725	2	2	2	2	1	1083	119.4	6.51	4.22	2	0	112.9	88.9	111.7	115.5	61.9	59.3	103.6	146.1
Q9ES88	Solute carrier family 13 member 2 OS=Mus musculus OX=10090 GN=Slc13a2 PE=2 SV=1	0	19.478	10	5	5	5	1	586	64.1	7.8	8.48	5	0	120.8	83.2	76.3	77.5	112.1	119.2	92.5	118.4
Q14BA3	Solute carrier family 15 (Oligopeptide transporter), member 1 OS=Mus musculus OX=10090 GN=Slc15a1 PE=2 SV=1	0	85.604	16	11	25	11	1	709	78.5	7.78	61.9	11	0	67.6	85.4	85.5	75.9	135.3	124	125.2	101.1
P14246	Solute carrier family 2, facilitated glucose transporter member 2 OS=Mus musculus OX=10090 GN=Slc2a2 PE=1 SV=3	0	6.268	3	2	2	2	1	523	57.1	6.73	4.35	2	0	127.9	105.6	105.7	94.1	71.9	70.7	116.4	107.7
Q9WV38	Solute carrier family 2, facilitated glucose transporter member 5 OS=Mus musculus OX=10090 GN=Slc2a5 PE=1 SV=2	0	7.109	7	3	4	3	1	501	55.4	5.31	7.06	3	0	51.8	48.9	66.6	75.1	126.4	133.6	146.2	151.4
A0A0R4J0P7	Solute carrier family 22 member 18 OS=Mus musculus OX=10090 GN=Slc22a18 PE=1 SV=1	0	8.917	5	2	2	2	1	410	43.3	9.07	5.7	2	0	162.3	77.8	106.1	91.8	77.6	65.9	85.4	133.1
A0A0J9YUX7	Solute carrier family 23 member 4 OS=Mus musculus OX=10090 GN=Slc23a4 PE=4 SV=1	0.001	2.615	3	2	2	2	1	615	66.1	7.5	4.69	2	0	103.9	62.4	80.7	89.1	93.2	102.1	113.4	155.3
Q7TPW6	Solute carrier family 25 (Mitochondrial carnitine/acylcarnitine translocase), member 20 OS=Mus musculus OX=10090 GN=Slc25a20 PE=2 SV=1	0	9.086	16	4	4	4	1	301	32.9	9.11	7.93	4	0	88.8	108.9	174.2	123.4	56.1	52.4	102.7	93.5
Q543E2	Solute carrier family 25 (Mitochondrial carrier ornithine transporter), member 15, isoform CRA_b OS=Mus musculus OX=10090 GN=Slc25a15 PE=1 SV=1	0	35.669	37	7	9	7	1	301	32.8	8.85	25.49	7	0	115.4	114.9	135.6	128.9	70.6	70.4	89	75.1
Q5SX53	Solute carrier family 25 (Mitochondrial carrier oxoglutarate carrier), member 11, isoform CRA_b OS=Mus musculus OX=10090 GN=Slc25a11 PE=1 SV=1	0	20.602	15	4	5	4	1	314	34.1	9.94	10.93	4	0	113.6	105.1	141.2	133.9	55	43.4	110.4	97.3
Q8CFJ7	Solute carrier family 25 member 45 OS=Mus musculus OX=10090 GN=Slc25a45 PE=1 SV=1	0	14.671	12	3	5	3	1	288	31.7	9.1	11.27	3	0	107.8	109.8	175.1	128.8	51.9	50.3	84.1	92.2
Q8CIW6	Solute carrier family 26 member 6 OS=Mus musculus OX=10090 GN=Slc26a6 PE=1 SV=2	0	84.837	23	12	17	12	1	758	82.8	8.65	55.44	12	0	63.3	62.2	95.8	87.7	115.4	116.3	132.9	126.5
Q3ULA4	Solute carrier family 44, member 4, isoform CRA_b OS=Mus musculus OX=10090 GN=Slc44a4 PE=2 SV=1	0	16.634	7	5	6	5	1	707	78.7	8.69	13.73	5	0	79.5	80.7	73	81.4	130.8	155.3	89.7	109.6
Q8R3L5	Solute carrier organic anion transporter family member 3A1 OS=Mus musculus OX=10090 GN=Slco3a1 PE=1 SV=1	0.045	1.066	4	1	1	1	1	710	76.7	7.05	2.95	1	0
Q6P069	Sorcin OS=Mus musculus OX=10090 GN=Sri PE=1 SV=1	0	3.091	6	1	1	1	1	198	21.6	5.59	2.4	1	0	86.7	68.3	88.1	88.5	108.8	109	128.7	121.9
Q8BGH2	Sorting and assembly machinery component 50 homolog OS=Mus musculus OX=10090 GN=Samm50 PE=1 SV=1	0	6.567	5	2	2	2	1	469	51.8	6.8	5.42	2	0	193.7	119	128.4	130	45.5	39.4	64.7	79.1
P08032	Spectrin alpha chain, erythrocytic 1 OS=Mus musculus OX=10090 GN=Spta1 PE=1 SV=3	0	9.329	1	2	3	1	1	2415	279.7	5.03	6.69	2	0	84.5	74.4	78.1	89	155	178.1	141
A3KGU9	Spectrin alpha chain, non-erythrocytic 1 OS=Mus musculus OX=10090 GN=Sptan1 PE=1 SV=2	0	390.49	41	84	103	83	1	2498	287.4	5.35	268.55	84	1	99.1	91.2	107.4	112.9	95.6	94.8	96.6	102.4
Q62261	Spectrin beta chain, non-erythrocytic 1 OS=Mus musculus OX=10090 GN=Sptbn1 PE=1 SV=2	0	291.815	35	72	82	72	1	2363	274.1	5.58	211.43	72	0	95	95.3	112.3	116.5	97.3	92.7	94.3	96.7
Q922B9	Sperm-specific antigen 2 homolog OS=Mus musculus OX=10090 GN=Ssfa2 PE=1 SV=3	0	5.304	2	2	2	2	1	1252	136.9	5.26	2.6	2	0	130.4	105	89.8	109.1	66.5	83.5	108.7	107.1
O70572	Sphingomyelin phosphodiesterase 2 OS=Mus musculus OX=10090 GN=Smpd2 PE=1 SV=1	0.015	1.555	2	1	1	1	1	419	47.4	6.44	1.62	1	0	97.3	108.5	171.3	124.4	62.1	45.4	81.2	109.7
Q9JJY3	Sphingomyelin phosphodiesterase 3 OS=Mus musculus OX=10090 GN=Smpd3 PE=1 SV=1	0	12.813	9	4	4	4	1	655	71.2	5.88	8.92	4	0	65.6	87.9	90.5	80.2	108.3	90.8	167.2	109.5
Q91WK1	SPRY domain-containing protein 4 OS=Mus musculus OX=10090 GN=Spryd4 PE=1 SV=1	0.002	2.159	12	1	1	1	1	207	23.3	9.45	0	1	0
Q60598	Src substrate cortactin OS=Mus musculus OX=10090 GN=Cttn PE=1 SV=2	0	30.421	16	9	9	9	1	546	61.2	5.4	19.72	9	0	78.2	102.7	112.2	152.1	65	71.4	124.6	93.9
Q9DBG1	Sterol 26-hydroxylase, mitochondrial OS=Mus musculus OX=10090 GN=Cyp27a1 PE=1 SV=1	0	3.669	5	1	1	1	1	533	60.7	9.14	2.3	1	0
O88908	Sterol O-acyltransferase 2 OS=Mus musculus OX=10090 GN=Soat2 PE=1 SV=2	0.001	2.669	2	1	1	1	1	525	60.6	8.81	2.49	1	0	70.8	139.7	171	139.6	47.5	43.4	121.8	66.3
Q99JB2	Stomatin-like protein 2, mitochondrial OS=Mus musculus OX=10090 GN=Stoml2 PE=1 SV=1	0	7.283	8	2	2	2	1	353	38.4	8.87	4.69	2	0	140.2	98.6	110.9	97.3	67.1	58.9	74.8	152.3
P38647	Stress-70 protein, mitochondrial OS=Mus musculus OX=10090 GN=Hspa9 PE=1 SV=3	0	175.028	47	32	47	31	1	679	73.4	6.07	135.26	32	1	87.6	115.9	126	133.8	83.5	82.2	89.2	81.8
Q9ESP1	Stromal cell-derived factor 2-like protein 1 OS=Mus musculus OX=10090 GN=Sdf2l1 PE=1 SV=2	0	11.699	13	3	3	3	1	221	23.6	7.42	8.02	3	0	104.7	96	104.7	111.8	63.7	69.8	115.5	133.8
A0A1B0GRA5	Stromal interaction molecule 1 OS=Mus musculus OX=10090 GN=Stim1 PE=1 SV=1	0	5.733	2	1	2	1	1	793	88.9	6.55	2.87	1	0	215.2	76	98.1	94.5	58.9	54.1	89	114.2
Q9CXV1	Succinate dehydrogenase [ubiquinone] cytochrome b small subunit, mitochondrial OS=Mus musculus OX=10090 GN=Sdhd PE=1 SV=2	0.015	1.552	4	1	1	1	1	159	17	9.1	1.93	1	0	175.4	183.1	105.2	206.1	26.9	30.3	42.4	30.6
Q8K2B3	Succinate dehydrogenase [ubiquinone] flavoprotein subunit, mitochondrial OS=Mus musculus OX=10090 GN=Sdha PE=1 SV=1	0	168.144	49	22	38	22	1	664	72.5	7.37	118.16	22	0	102.4	98.3	128	124.4	77	83.1	89.1	97.6
Q9CQA3	Succinate dehydrogenase [ubiquinone] iron-sulfur subunit, mitochondrial OS=Mus musculus OX=10090 GN=Sdhb PE=1 SV=1	0	46.972	41	12	14	12	1	282	31.8	8.68	35.94	12	0	84.7	102.4	136.9	119.9	62.6	59.7	117.6	116.2
Q9WUM5	Succinate--CoA ligase [ADP/GDP-forming] subunit alpha, mitochondrial OS=Mus musculus OX=10090 GN=Suclg1 PE=1 SV=4	0	29.275	27	7	9	7	1	346	36.1	9.39	28.45	7	0	111.3	122.6	108.7	120.1	81.2	83.6	82.2	90.3
Q9Z2I8	Succinate--CoA ligase [GDP-forming] subunit beta, mitochondrial OS=Mus musculus OX=10090 GN=Suclg2 PE=1 SV=3	0	56.97	35	13	14	13	1	433	46.8	7.02	38.12	13	0	106.3	126	108.6	107.4	86.4	84.6	93.6	87.1
Q3UCC6	Succinate-CoA ligase subunit beta (Fragment) OS=Mus musculus OX=10090 GN=Sucla2 PE=2 SV=1	0	77.111	37	15	20	15	1	470	50.8	7.69	52.78	15	0	122.6	143.5	113.1	114.7	77.7	76.4	75.3	76.7
Q8BWF0	Succinate-semialdehyde dehydrogenase, mitochondrial OS=Mus musculus OX=10090 GN=Aldh5a1 PE=1 SV=1	0	15.741	10	4	4	4	1	523	55.9	8.25	11.16	4	0	109.9	116	109.6	142.9	93.8	99	63.1	65.6
Q3UK61	Succinyl-CoA:3-ketoacid-coenzyme A transferase OS=Mus musculus OX=10090 GN=Oxct1 PE=2 SV=1	0	9.346	10	3	3	3	1	520	56	8.53	7.48	3	0	92.8	98.5	112.9	98	103.7	106.1	101.3	86.8
F8VQM5	Sucrase isomaltase (alpha-glucosidase) OS=Mus musculus OX=10090 GN=Sis PE=1 SV=1	0	670.752	55	78	246	76	1	1818	208.9	6.05	780.66	78	2	89.2	80	64.8	73	135.5	143.2	103.7	110.6
Q62273	Sulfate transporter OS=Mus musculus OX=10090 GN=Slc26a2 PE=1 SV=1	0	8.952	5	3	3	3	1	739	81.6	8.13	7.84	3	0	97.2	120.1	100.4	99	141.7	116	125.6
Q9R112	Sulfide:quinone oxidoreductase, mitochondrial OS=Mus musculus OX=10090 GN=Sqor PE=1 SV=3	0	54.216	32	12	14	12	1	450	50.3	9.09	36.19	12	0	158.6	105	112.2	112.2	75.4	71.7	77.1	87.8
Q8R086	Sulfite oxidase, mitochondrial OS=Mus musculus OX=10090 GN=Suox PE=1 SV=2	0.043	1.125	1	1	1	1	1	546	60.7	6.54	2.1	1	0	203.6	91.5	62.1	76.4	84.7	80.6	74.1	127
Q9QWG7	Sulfotransferase family cytosolic 1B member 1 OS=Mus musculus OX=10090 GN=Sult1b1 PE=1 SV=2	0	7.257	13	2	2	2	1	299	34.9	6.8	3.99	2	0	111.1	93.6	99.6	81.3	88.3	81.4	91.1	153.5
P08228	Superoxide dismutase [Cu-Zn] OS=Mus musculus OX=10090 GN=Sod1 PE=1 SV=2	0.001	2.586	5	1	1	1	1	154	15.9	6.51	2.22	1	0	96.8	92.5	73	79.8	116.5	109.6	119.1	112.8
P09671	Superoxide dismutase [Mn], mitochondrial OS=Mus musculus OX=10090 GN=Sod2 PE=1 SV=3	0	35.597	39	5	8	5	1	222	24.6	8.62	24.12	5	0	136.8	120.4	84.6	91.7	96.9	101.7	77.9	90.1
P56677	Suppressor of tumorigenicity 14 protein homolog OS=Mus musculus OX=10090 GN=St14 PE=1 SV=2	0	6.14	2	2	2	2	1	855	94.6	6.81	3.66	2	0	156.4	136.2	80.9	115.4	60	49.8	117.8	83.5
Q9DBX3	Sushi domain-containing protein 2 OS=Mus musculus OX=10090 GN=Susd2 PE=1 SV=1	0	24.492	12	7	8	7	1	820	90.6	6.62	16.28	7	0	107.2	93.1	68.5	77.6	106.5	110	119.1	118
O09117	Synaptophysin-like protein 1 OS=Mus musculus OX=10090 GN=Sypl1 PE=1 SV=2	0	2.712	3	1	1	1	1	261	28.9	8.79	2.09	1	0	84.2	165.4	164.4	165.2	83.6	58.2	79
Q9ERB0	Synaptosomal-associated protein 29 OS=Mus musculus OX=10090 GN=Snap29 PE=1 SV=1	0.002	2.127	4	1	1	1	1	260	29.6	5.38	1.89	1	0
Q9D3L3	Synaptosomal-associated protein OS=Mus musculus OX=10090 GN=Snap23 PE=1 SV=1	0	9.822	8	1	1	1	1	221	24.5	4.94	3.7	1	0	123.4	87.1	74.4	110.6	118.7	111.7	103.2	70.8
I1E4X1	Syntaxin 5A OS=Mus musculus OX=10090 GN=Stx5a PE=1 SV=1	0	3.159	6	1	1	1	1	442	49.1	8.98	3.14	1	0	146	87.8	91.6	119.9	80.5	66.8	95.6	111.8
P70452	Syntaxin-4 OS=Mus musculus OX=10090 GN=Stx4 PE=1 SV=1	0	4.114	8	2	2	2	1	298	34.1	6.14	1.63	2	0
Q8BH40	Syntaxin-7 OS=Mus musculus OX=10090 GN=Stx7 PE=1 SV=1	0	10.475	18	4	4	3	1	261	29.7	5.58	10.61	4	0	91.2	84.7	59.1	75.9	141.2	129	92.9	126.2
O88983	Syntaxin-8 OS=Mus musculus OX=10090 GN=Stx8 PE=1 SV=1	0.002	2.053	4	1	1	1	1	236	26.9	5.01	1.72	1	0	122.5	51.8	75.2	52	108.4	105.5	104.5	180.2
Q60770	Syntaxin-binding protein 3 OS=Mus musculus OX=10090 GN=Stxbp3 PE=1 SV=1	0	8.967	7	3	3	3	1	592	67.9	8.02	5.5	3	0	102.4	98.9	93.2	110.7	88.2	95.8	83.9	127
Q99JZ0	Syntenin-2 OS=Mus musculus OX=10090 GN=Sdcbp2 PE=2 SV=1	0	4.757	6	2	2	2	1	292	31.5	8.81	2.48	2	0	74	85.3	89.1	92.7	106	102.9	123.1	126.9
A0A068BIS1	TAP binding protein OS=Mus musculus OX=10090 GN=Tapbp PE=2 SV=1	0	19.891	17	6	6	6	1	466	49.8	8.5	14.06	6	0	158.8	103.9	124.2	133.1	51	43.7	72.1	113.3
Q8VD31	Tapasin-related protein OS=Mus musculus OX=10090 GN=Tapbpl PE=1 SV=2	0.013	1.645	4	1	1	1	1	451	48.7	6.46	0	1	0	154.7	70.9	100.8	101.5	86.5	84.9	82.5	118.3
Q3UKC1	Tax1-binding protein 1 homolog OS=Mus musculus OX=10090 GN=Tax1bp1 PE=1 SV=2	0	3.096	1	1	1	1	1	814	93.6	5.33	1.93	1	0	77.9	59.9	58.5	76.4	234.4	179.8	113
Q0P648	TBC1 domain family, member 20 OS=Mus musculus OX=10090 GN=Tbc1d20 PE=1 SV=1	0.041	1.166	4	1	1	1	1	402	45.8	6.96	0	1	0
Q3U4U6	T-complex protein 1 subunit gamma OS=Mus musculus OX=10090 GN=Cct3 PE=1 SV=1	0.002	2.306	2	1	1	1	1	545	60.6	6.7	2.36	1	0	81.2	100.4	83.1	91.4	108.4	107.6	122.2	105.8
Q3UII2	Tetraspanin OS=Mus musculus OX=10090 GN=Cd82 PE=1 SV=1	0	13.027	12	3	3	3	1	266	29.6	5.02	7.12	3	0	90.2	118.9	127.3	112.6	86.2	63.9	109.2	91.7
Q8R3G9	Tetraspanin-8 OS=Mus musculus OX=10090 GN=Tspan8 PE=1 SV=1	0	26.929	17	3	6	3	1	235	25.6	5.16	18.51	3	0	129.3	101	100.3	108.2	80.4	80.9	89.1	110.8
Q9Z1A1	TFG protein OS=Mus musculus OX=10090 GN=Tfg PE=1 SV=1	0.013	1.729	2	1	1	1	1	397	43	5.1	0	1	0	81.2	100.9	107.5	95.7	121.8	104	97.1	91.8
Q99PL8	Thiamine transporter 2 OS=Mus musculus OX=10090 GN=Slc19a3 PE=2 SV=2	0.002	2.253	3	1	1	1	1	488	55	6.96	2.78	1	0	71.3	88.1	124.8	116.8	75.7	73.9	129.9	119.6
Q9CQU0	Thioredoxin domain-containing protein 12 OS=Mus musculus OX=10090 GN=Txndc12 PE=1 SV=1	0	10.582	14	2	2	2	1	170	19	5.26	6.57	2	0	95.5	106.8	77.7	89.7	105.6	100.6	139.3	84.8
P10639	Thioredoxin OS=Mus musculus OX=10090 GN=Txn PE=1 SV=3	0	12.458	21	2	3	2	1	105	11.7	4.92	6.62	2	0	106.1	137.3	96.8	124	90.5	79.5	95.8	70
A0A0M3HEQ0	Thioredoxin reductase 2, mitochondrial OS=Mus musculus OX=10090 GN=Txnrd2 PE=1 SV=1	0	6.059	4	2	2	2	1	527	56.8	8.41	4.73	2	0	118.4	109.9	94.8	106.7	69.5	69.2	100.1	131.2
P97493	Thioredoxin, mitochondrial OS=Mus musculus OX=10090 GN=Txn2 PE=1 SV=1	0	5.556	13	1	1	1	1	166	18.2	7.9	2.51	1	0	12.5	26.7	22	21.5	20.3	19.6	607.3	69.9
P20108	Thioredoxin-dependent peroxide reductase, mitochondrial OS=Mus musculus OX=10090 GN=Prdx3 PE=1 SV=1	0	19.558	14	3	5	3	1	257	28.1	7.58	12.37	3	0	166.6	102	80.2	89.2	95.7	89.3	75.6	101.3
A0A0N4SVF0	Thymosin beta-10 OS=Mus musculus OX=10090 GN=Tmsb10 PE=1 SV=1	0.029	1.253	9	1	1	1	1	67	7.3	9.25	1.99	1	0	58.8	79.1	58.7	64.8	147.6	144	139.4	107.5
P39447	Tight junction protein ZO-1 OS=Mus musculus OX=10090 GN=Tjp1 PE=1 SV=2	0	38.376	6	9	9	9	1	1745	194.6	6.64	22.21	9	0	90.8	95.6	77.6	89.4	113.9	110.6	116.3	105.9
Q9Z0U1	Tight junction protein ZO-2 OS=Mus musculus OX=10090 GN=Tjp2 PE=1 SV=2	0	17.551	5	5	6	5	1	1167	131.2	6.79	13.65	5	0	96.8	102.2	102.3	102.7	104	93.9	101.4	96.7
Q9QXY1	Tight junction protein ZO-3 OS=Mus musculus OX=10090 GN=Tjp3 PE=1 SV=1	0	9.466	3	2	2	2	1	905	99.3	6.84	5.39	2	0	94.3	74.9	80.1	83.1	112.8	113.7	113.8	127.3
Q8BYU6	Torsin-1A-interacting protein 2 OS=Mus musculus OX=10090 GN=Tor1aip2 PE=1 SV=1	0	19.677	16	7	7	7	1	502	54.5	4.86	16.54	7	0	151.9	86.8	123	122.7	56.2	52.4	86.8	120.2
Q58E70	Tpm3 protein OS=Mus musculus OX=10090 GN=Tpm3 PE=2 SV=1	0	39.266	45	13	15	10	1	248	29	4.78	30.83	13	3	99.3	112.3	80.6	95.4	107	110	104.1	91.4
Q9ES56	Trafficking protein particle complex subunit 4 OS=Mus musculus OX=10090 GN=Trappc4 PE=1 SV=1	0	3.907	6	1	1	1	1	219	24.4	6.21	2.32	1	0	103.4	105.9	53.4	66.9	99	116.1	139.5	115.8
Q3U9K9	Trafficking protein particle complex subunit OS=Mus musculus OX=10090 GN=Trappc3 PE=1 SV=1	0	3.064	8	2	2	2	1	180	20.3	4.96	3.85	2	0	118.3	91.2	92.9	95	92.5	96.1	91.9	121.9
A0A1B0GR11	Transaldolase OS=Mus musculus OX=10090 GN=Taldo1 PE=1 SV=1	0	3.916	2	1	1	1	1	382	42.1	7.02	2.66	1	0	154.6	52.5	83.1	68.1	107.1	119	88.2	127.5
P40630	Transcription factor A, mitochondrial OS=Mus musculus OX=10090 GN=Tfam PE=1 SV=2	0	6.181	11	3	3	3	1	243	28	9.69	4.34	3	0	70.7	75	64.4	73.1	110.7	106.4	138.9	160.7
Q9QUI0	Transforming protein RhoA OS=Mus musculus OX=10090 GN=Rhoa PE=1 SV=1	0	27.394	37	5	9	3	1	193	21.8	6.1	22.09	5	2	89	90	99.3	89.2	112	104.1	106.5	109.9
Q7TN37	Transient receptor potential cation channel subfamily M member 4 OS=Mus musculus OX=10090 GN=Trpm4 PE=1 SV=1	0	14.961	7	5	5	5	1	1213	135.7	8.02	12.56	5	0	126.6	93.5	108	100.4	81.8	82.7	90.6	116.2
Q01853	Transitional endoplasmic reticulum ATPase OS=Mus musculus OX=10090 GN=Vcp PE=1 SV=4	0	34.67	18	11	11	11	1	806	89.3	5.26	23.43	11	0	99	107.1	122	124.9	88.9	87	90.5	80.6
P40142	Transketolase OS=Mus musculus OX=10090 GN=Tkt PE=1 SV=1	0	3.222	1	1	1	1	1	623	67.6	7.5	1.9	1	0	98.4	101.5	97.6	108.5	81.7	86.4	128.3	97.7
Q3TMT3	Transmembrane 4 L6 family member 4 OS=Mus musculus OX=10090 GN=Tm4sf4 PE=2 SV=1	0	4.011	4	1	1	1	1	202	21.3	5.41	2.17	1	0	66.5	95.2	134.4	96.5	75.7	68.7	132.4	130.6
Q91XF2	Transmembrane 4 superfamily member 5 OS=Mus musculus OX=10090 GN=Tm4sf5 PE=2 SV=1	0	4.536	6	1	1	1	1	196	20.6	7.96	2.66	1	0	217.5	124.1	107.8	132.2	95.4	123
E9QM19	Transmembrane 6 superfamily member 2 OS=Mus musculus OX=10090 GN=Tm6sf2 PE=1 SV=1	0	15.09	4	2	3	2	1	378	43	7.65	7.24	2	0	183.4	98.9	117.8	120.5	62.5	53.7	60.8	102.5
Q571B0	Transmembrane 9 superfamily member (Fragment) OS=Mus musculus OX=10090 GN=Tm9sf3 PE=2 SV=1	0.015	1.576	2	1	1	1	1	629	72.1	8.44	0	1	0	131.9	111.3	100.6	134.4	69	86	78	88.8
Q3TWB8	Transmembrane 9 superfamily member OS=Mus musculus OX=10090 GN=Tm9sf2 PE=2 SV=1	0	27.664	11	4	6	4	1	670	76	7.3	17.48	4	0	141.7	145.5	136.6	129.5	60.3	51.9	70.9	63.6
Q9D7L8	Transmembrane and immunoglobulin domain-containing protein 1 OS=Mus musculus OX=10090 GN=Tmigd1 PE=2 SV=1	0	3.669	3	1	1	1	1	261	29	7.9	2.57	1	0	146.5	79.1	73.7	76	104.7	103.9	96.1	119.9
Q32NZ6	Transmembrane channel-like protein 5 OS=Mus musculus OX=10090 GN=Tmc5 PE=2 SV=1	0.002	2.331	1	1	1	1	1	967	111	8.28	1.92	1	0	126.8	71.1	84.5	86.5	130.5	125	87.4	88.2
F8VQ45	Transmembrane channel-like protein OS=Mus musculus OX=10090 GN=Tmc4 PE=1 SV=1	0	5.492	2	2	2	2	1	694	77.3	8.97	4.46	2	0	77	72.6	91.9	78.6	108	108	128.6	135.3
Q9D1D4	Transmembrane emp24 domain-containing protein 10 OS=Mus musculus OX=10090 GN=Tmed10 PE=1 SV=1	0	21.761	20	5	6	5	1	219	24.9	6.7	17.67	5	0	158.5	121.5	130.3	125	49.1	40.6	77.6	97.4
Q9R0Q3	Transmembrane emp24 domain-containing protein 2 OS=Mus musculus OX=10090 GN=Tmed2 PE=1 SV=1	0	23.842	33	6	9	6	1	201	22.7	5.17	12.63	6	0	121.9	100.8	113.5	99	86	69.8	105.4	103.6
Q8VCE7	Transmembrane emp24 protein transport domain containing 5 OS=Mus musculus OX=10090 GN=Tmed5 PE=2 SV=1	0	3.111	5	1	1	1	1	229	26.2	4.93	2.27	1	0	113.8	120.7	156	145.7	64.9	42.3	83.1	73.4
D3YZZ5	Transmembrane p24-trafficking protein 7 OS=Mus musculus OX=10090 GN=Tmed7 PE=1 SV=1	0	3.963	10	2	2	2	1	224	25.2	6.89	1.68	2	0	254.7	67.4	76.7	78.6	73	77.1	63.7	108.7
Q8C1E7	Transmembrane protein 120A OS=Mus musculus OX=10090 GN=Tmem120a PE=1 SV=1	0	10.896	11	3	3	3	1	343	40.7	8.88	5.91	3	0	83.3	122.1	155.6	135.3	57.6	48.2	131.6	66.2
Q91XE8	Transmembrane protein 205 OS=Mus musculus OX=10090 GN=Tmem205 PE=1 SV=1	0	8.117	13	2	3	2	1	189	21.2	9.42	6.05	2	0	207.8	84.8	104.1	108.6	54.5	55.8	79.8	104.7
A2ARJ3	Transmembrane protein 236 OS=Mus musculus OX=10090 GN=Tmem236 PE=3 SV=1	0	35.434	24	5	8	5	1	344	38.7	9.52	26.24	5	0	67.9	72.2	75.2	73.9	126.2	122.3	132.2	130.1
A9JSM3	Transmembrane protein 238 OS=Mus musculus OX=10090 GN=Tmem238 PE=2 SV=1	0.021	1.432	6	1	1	1	1	176	18.2	11.44	2.05	1	0
Q8K1A5	Transmembrane protein 41B OS=Mus musculus OX=10090 GN=Tmem41b PE=1 SV=1	0	6.148	11	3	3	3	1	291	32.4	9.31	4.19	3	0	53.3	125.8	151.5	111.7	81.4	68.4	131.3	76.6
Q8BI84	Transport and Golgi organization protein 1 homolog OS=Mus musculus OX=10090 GN=Mia3 PE=1 SV=2	0.002	2.151	1	1	1	1	1	1930	213.5	4.75	2.09	1	0	59.9	139.9	80.1	115.3	215.1	114.3	75.4
A0A068BER1	Transporter 1 ATP-binding cassette sub-family B OS=Mus musculus OX=10090 GN=Tap1 PE=2 SV=1	0	14.247	7	3	3	3	1	724	79	8.87	8.37	3	0	161.7	111.7	112.1	108.1	61.7	54.1	83.9	106.7
Q3KN89	Transporter OS=Mus musculus OX=10090 GN=Slc6a19 PE=1 SV=1	0	19.011	8	5	8	5	1	634	71.3	5.1	16.42	5	0	68.8	50	76.7	60	139	152.3	114.1	139
Q32MU4	Transporter OS=Mus musculus OX=10090 GN=Slc6a4 PE=2 SV=1	0.045	1.08	1	1	1	1	1	630	70.1	6.01	0	1	0
Q9JLT2	Trehalase OS=Mus musculus OX=10090 GN=Treh PE=1 SV=1	0	157.496	48	21	36	21	1	576	65.4	5.58	116.05	21	0	83.1	89	102.7	103.8	121.4	102.4	101.6	96
Q8JZU2	Tricarboxylate transport protein, mitochondrial OS=Mus musculus OX=10090 GN=Slc25a1 PE=1 SV=1	0	2.711	3	1	1	1	1	311	33.9	9.89	2.37	1	0	73.9	149	166.6	148.7	70.1	75	116.7
Q8BMS1	Trifunctional enzyme subunit alpha, mitochondrial OS=Mus musculus OX=10090 GN=Hadha PE=1 SV=1	0	151.901	46	23	37	23	1	763	82.6	9.14	116.21	23	0	134.9	139.1	140.6	129.6	54.7	48.6	75.7	76.7
Q99JY0	Trifunctional enzyme subunit beta, mitochondrial OS=Mus musculus OX=10090 GN=Hadhb PE=1 SV=1	0	71.929	40	14	19	14	1	475	51.4	9.38	55.66	14	0	154.5	123.3	112.7	108.2	73.1	74.3	70.7	83.3
Q91ZE0	Trimethyllysine dioxygenase, mitochondrial OS=Mus musculus OX=10090 GN=Tmlhe PE=1 SV=2	0	6.438	4	2	2	2	1	421	49.6	8.25	4.05	2	0	139.5	144.6	124.4	146.9	75.6	68.1	41.7	59.1
Q8VC30	Triokinase/FMN cyclase OS=Mus musculus OX=10090 GN=Tkfc PE=1 SV=1	0	3.556	2	1	1	1	1	578	59.7	6.92	1.94	1	0	66	173	252.4	162	36.2	27.4	83
P17751	Triosephosphate isomerase OS=Mus musculus OX=10090 GN=Tpi1 PE=1 SV=4	0	5.477	4	1	1	1	1	299	32.2	5.74	3.78	1	0	72.5	101.2	128.8	122.1	103.3	91.1	70.6	110.4
E9PVL6	Tripartite motif-containing 30B OS=Mus musculus OX=10090 GN=Trim30b PE=4 SV=1	0.049	1.023	3	1	1	1	1	203	23.2	6.52	0	1	0	264.3	34.1	28.6	53.9	115.4	121.7	63.4	118.6
G5E8R2	Tropomyosin 1, alpha, isoform CRA_k OS=Mus musculus OX=10090 GN=Tpm1 PE=1 SV=1	0	31.419	40	12	12	9	1	248	28.7	4.78	29.05	12	0	105.8	85.6	74.3	88.8	103.5	107.8	128.2	106.1
Q3TIZ0	Tubulin alpha chain OS=Mus musculus OX=10090 GN=Tuba1c PE=2 SV=1	0	37.307	22	7	9	7	1	449	49.9	5.1	21.01	7	0	164.9	102.7	94	92.3	75.2	70.4	91.9	108.7
P68372	Tubulin beta-4B chain OS=Mus musculus OX=10090 GN=Tubb4b PE=1 SV=1	0	39.277	24	7	8	7	1	445	49.8	4.89	18.22	7	0	134.8	132	131	112.9	63.4	45.2	94	86.8
F8WHQ1	Tumor protein D52 OS=Mus musculus OX=10090 GN=Tpd52 PE=1 SV=1	0	5.682	11	2	2	2	1	247	26.9	4.96	5.27	2	0	77.2	68.3	56.6	53.9	153.8	166.5	115.8	107.9
Q922K9	Tyrosine-protein kinase FRK OS=Mus musculus OX=10090 GN=Frk PE=1 SV=3	0	37.572	24	10	11	10	1	512	58.8	5.99	31.73	10	0	80.2	100.8	89.3	88.1	119.3	115.7	112.6	94
Q3TCS3	Tyrosine-protein kinase OS=Mus musculus OX=10090 GN=Lyn PE=2 SV=1	0	11.614	12	6	6	4	1	512	58.8	7.15	9.08	6	1	114.6	80.3	73.5	80.4	118.8	132.9	83.8	115.7
Q3TJI7	Tyrosine-protein kinase OS=Mus musculus OX=10090 GN=Yes1 PE=1 SV=1	0	23.803	14	5	5	4	1	541	60.6	6.64	13.15	5	0	128.2	75.2	67.7	77.1	116.3	125.4	81.9	128.3
Q8R1S0	Ubiquinone biosynthesis monooxygenase COQ6, mitochondrial OS=Mus musculus OX=10090 GN=Coq6 PE=1 SV=3	0.024	1.337	2	1	1	1	1	476	51.4	7.17	0	1	0	127.3	77.8	84.2	84	94.6	94.5	90.3	147.2
Q8K1Z0	Ubiquinone biosynthesis protein COQ9, mitochondrial OS=Mus musculus OX=10090 GN=Coq9 PE=1 SV=1	0	16.788	13	3	3	3	1	313	35.1	5.92	12.19	3	0	102	126.2	97.2	107.1	81.2	90.1	87.3	109
A0A1L1SV73	Ubiquitin carboxyl-terminal hydrolase 47 OS=Mus musculus OX=10090 GN=Usp47 PE=1 SV=1	0.045	1.057	1	1	1	1	1	1376	157.1	5.06	0	1	0	50.6	78	69.6	82.4	139.2	115.6	123.1	141.5
P62983	Ubiquitin-40S ribosomal protein S27a OS=Mus musculus OX=10090 GN=Rps27a PE=1 SV=2	0	27.943	37	5	9	5	1	156	17.9	9.64	21.16	5	0	87.4	105.3	96.9	97.9	106	94.1	108.6	103.9
P61089	Ubiquitin-conjugating enzyme E2 N OS=Mus musculus OX=10090 GN=Ube2n PE=1 SV=1	0.001	2.383	6	1	1	1	1	152	17.1	6.57	2.25	1	0
A0A0R4J078	UBX domain containing 2, isoform CRA_a OS=Mus musculus OX=10090 GN=Ubxn4 PE=1 SV=1	0.002	2.341	1	1	1	1	1	506	56.4	6.61	2.34	1	0
Q6P5E4	UDP-glucose:glycoprotein glucosyltransferase 1 OS=Mus musculus OX=10090 GN=Uggt1 PE=1 SV=4	0	43.048	16	15	16	15	1	1551	176.3	5.62	37.07	15	0	139.2	103.5	105.2	104.3	78.4	85.2	79.8	104.3
A2AKQ0	UDP-glucuronic acid/UDP-N-acetylgalactosamine transporter OS=Mus musculus OX=10090 GN=Slc35d1 PE=2 SV=2	0.045	1.069	2	1	1	1	1	355	39.2	8.84	1.97	1	0	76.7	148.3	176.4	191.7	44.1	32.4	130.4
Q63886	UDP-glucuronosyltransferase 1-1 OS=Mus musculus OX=10090 GN=Ugt1a1 PE=1 SV=2	0	115.498	39	14	32	8	1	535	60	8.62	97.97	14	0	138.6	122.8	150.9	143.1	49.8	44	76.1	74.7
Q6ZQM8	UDP-glucuronosyltransferase 1-7C OS=Mus musculus OX=10090 GN=Ugt1a7c PE=1 SV=1	0	135.769	49	17	37	11	1	531	59.7	8.35	105.43	17	7	121	112.6	174.9	151.4	39.1	32	85.4	83.6
Q8BWQ1	UDP-glucuronosyltransferase 2A3 OS=Mus musculus OX=10090 GN=Ugt2a3 PE=1 SV=1	0	40.984	21	9	14	7	1	534	61.1	7.93	37.83	9	0	138.7	111	156.5	140.8	37.5	31.4	86.7	97.4
Q8K154	UDP-glucuronosyltransferase OS=Mus musculus OX=10090 GN=Ugt2b34 PE=1 SV=1	0	61.727	30	14	18	12	1	532	60.8	7.88	49.75	14	2	103.3	105.2	175.3	131.6	44.4	35.2	107.3	97.7
E9Q3V2	UDP-N-acetylglucosamine transporter (Fragment) OS=Mus musculus OX=10090 GN=Slc35a3 PE=1 SV=1	0	10.202	14	2	2	2	1	202	21.7	11.47	5.49	2	0	92.2	111.7	145	148.2	50	43.1	108.1	101.7
Q99K23	Ufm1-specific protease 2 OS=Mus musculus OX=10090 GN=Ufsp2 PE=1 SV=1	0.013	1.646	2	1	1	1	1	461	52.5	6.76	1.77	1	0	135.6	98.4	131.2	101	71.7	71.8	100.4	89.9
E9QLC2	UNC5C-like protein OS=Mus musculus OX=10090 GN=Unc5cl PE=4 SV=1	0	4.228	5	1	2	1	1	518	57.9	6.64	6.33	1	0
Q9CTE8	Uncharacterized protein (Fragment) OS=Mus musculus OX=10090 GN=Alg5 PE=2 SV=3	0	6.662	9	2	2	2	1	356	40.3	8.53	4.66	2	0	164.9	106.7	139.7	131.8	59.6	41.3	62.8	93.1
Q3TJ28	Uncharacterized protein (Fragment) OS=Mus musculus OX=10090 GN=Chmp1b PE=2 SV=1	0.002	2.333	4	1	1	1	1	225	24.4	5.68	1.69	1	0
Q3V0Z8	Uncharacterized protein (Fragment) OS=Mus musculus OX=10090 GN=Ddx5 PE=2 SV=1	0	4.696	3	2	2	2	1	690	76.7	8.6	2.12	2	0	96.3	90.9	133	117.2	94.3	78.3	82.4	107.6
Q3UZK0	Uncharacterized protein (Fragment) OS=Mus musculus OX=10090 GN=Lpgat1 PE=2 SV=1	0	25.451	18	7	8	7	1	440	50	9.17	20.3	7	0	109.1	101.1	109.5	107.1	111.6	120.6	71.8	69.2
Q3TIQ3	Uncharacterized protein (Fragment) OS=Mus musculus OX=10090 GN=Pitpna PE=2 SV=1	0.044	1.099	2	1	1	1	1	350	40.2	8.79	0	1	0	123.3	112.9	73.7	78.5	101.1	88.8	106.2	115.5
Q3U505	Uncharacterized protein (Fragment) OS=Mus musculus OX=10090 GN=Rpn2 PE=2 SV=1	0	77.244	32	12	16	12	1	659	72.1	6.49	49.96	12	0	92.4	114.2	174	133.8	50.1	39.5	108.8	87.1
Q8BW35	Uncharacterized protein (Fragment) OS=Mus musculus OX=10090 PE=2 SV=2	0	148.387	54	17	32	3	1	499	56.4	7.23	93.5	17	0	135.6	107	139.8	129.2	58.3	59.8	72.1	98.2
Q3TQP7	Uncharacterized protein OS=Mus musculus OX=10090 GN=Acat1 PE=2 SV=1	0	93.687	43	14	19	14	1	424	44.8	8.35	65.35	14	0	97.4	126.8	124.7	138.3	65.1	65.3	102.4	80
Q3UDJ7	Uncharacterized protein OS=Mus musculus OX=10090 GN=Actn4 PE=2 SV=1	0	155.919	40	28	37	17	1	912	104.9	5.41	98.16	28	11	83.3	87.1	92.8	99.4	119.7	117.9	99.8	100
Q3TGW0	Uncharacterized protein OS=Mus musculus OX=10090 GN=Actr3 PE=2 SV=1	0	97.547	52	16	27	16	1	418	47.3	5.92	70.99	16	0	97.2	120.8	101.7	107.2	113	111	71.3	77.8
Q3U7C0	Uncharacterized protein OS=Mus musculus OX=10090 GN=Afg3l2 PE=2 SV=1	0	23.078	6	5	6	5	1	802	89.4	8.68	15.26	5	0	134.2	120.7	121.3	142.3	57.3	50.1	83.6	90.4
Q3TVM2	Uncharacterized protein OS=Mus musculus OX=10090 GN=Aldh2 PE=2 SV=1	0	146.175	57	22	35	20	1	519	56.6	7.36	109.74	22	0	107.2	117.4	127.6	120.4	91.3	93.1	69.7	73.1
Q3TG52	Uncharacterized protein OS=Mus musculus OX=10090 GN=Aldh9a1 PE=2 SV=1	0	32.189	21	9	10	9	1	518	55.8	7.46	26.27	9	0	93	96.8	93	89.1	117.8	113.1	96.7	100.4
Q3THR3	Uncharacterized protein OS=Mus musculus OX=10090 GN=Arl6ip1 PE=2 SV=1	0.015	1.583	4	1	1	1	1	203	23.3	9.06	2.1	1	0	75.9	145.7	156.9	105.8	54.9	46.3	121.5	93.1
Q3TJD4	Uncharacterized protein OS=Mus musculus OX=10090 GN=Atp5f1 PE=2 SV=1	0	26.779	28	7	10	7	1	256	28.9	9.26	23.72	7	0	137.4	127	159.8	140.6	39.8	31.8	77.5	86.1
Q9CQY3	Uncharacterized protein OS=Mus musculus OX=10090 GN=Atp5l PE=2 SV=1	0	22.719	26	2	4	2	1	129	14.2	8.63	13.28	2	0	162.1	136.4	161.3	153.7	36.1	32.6	57.3	60.5
A0A1S6GWG6	Uncharacterized protein OS=Mus musculus OX=10090 GN=Atp6v1b2 PE=2 SV=1	0	8.083	6	2	2	2	1	540	59.2	6.09	5.57	2	0	74.6	122.7	96	115.6	118.9	103.5	96.3	72.4
Q542A1	Uncharacterized protein OS=Mus musculus OX=10090 GN=Bcap29 PE=1 SV=1	0	2.75	3	1	1	1	1	240	27.9	9.72	2.44	1	0	84.1	145.5	152.3	134	48.3	40.5	105.8	89.5
Q3U9U5	Uncharacterized protein OS=Mus musculus OX=10090 GN=Bcap31 PE=2 SV=1	0	45.158	35	10	13	10	1	245	28	8.43	29.29	10	0	101.6	108.6	121.7	151.4	50.2	43.4	111.3	111.9
Q3TDN8	Uncharacterized protein OS=Mus musculus OX=10090 GN=Bphl PE=2 SV=1	0.002	2.26	5	1	1	1	1	299	33.7	8.94	0	1	0	137.9	60.5	69.2	82.5	118.3	101.6	93.3	136.8
Q3UBN8	Uncharacterized protein OS=Mus musculus OX=10090 GN=Bpnt1 PE=2 SV=1	0	18.847	18	4	5	4	1	308	33.2	5.82	14.91	4	0	129	131.9	98.5	104.6	85.5	81	79.9	89.5
Q3TXE5	Uncharacterized protein OS=Mus musculus OX=10090 GN=Canx PE=2 SV=1	0	105.518	34	20	31	20	1	591	67.2	4.65	81.5	20	0	127.9	113.7	117	119.5	63.3	57.1	100.5	100.9
Q3UJV2	Uncharacterized protein OS=Mus musculus OX=10090 GN=Capza1 PE=2 SV=1	0	55.111	46	10	11	9	1	290	33.3	6.74	31.96	10	1	82.4	105	110.3	110.2	111.9	105.9	85.9	88.4
Q3UBZ3	Uncharacterized protein OS=Mus musculus OX=10090 GN=Capza2 PE=2 SV=1	0	30.964	31	6	7	5	1	286	33	5.85	19.52	6	0	79.8	122.2	129.3	108.4	106	96.2	85.9	72.2
Q3TA14	Uncharacterized protein OS=Mus musculus OX=10090 GN=Cd36 PE=2 SV=1	0	18.388	13	5	5	5	1	472	52.7	8.35	15.65	5	0	85.7	91.1	96.7	105.9	107.3	102.2	100.4	110.8
Q3TAN0	Uncharacterized protein OS=Mus musculus OX=10090 GN=Cdh17 PE=2 SV=1	0	151.239	41	24	41	24	1	827	91.7	4.87	130.56	24	0	139.5	136.8	111.1	115.7	57.2	58.5	91.4	89.9
Q3TLJ5	Uncharacterized protein OS=Mus musculus OX=10090 GN=Cdk5rap3 PE=2 SV=1	0.044	1.092	1	1	1	1	1	503	57	4.83	1.95	1	0	97.5	115.7	118.1	117.2	93.4	80.8	96.8	80.5
Q9CX22	Uncharacterized protein OS=Mus musculus OX=10090 GN=Cfl1 PE=2 SV=1	0	10.056	20	3	3	3	1	229	24.8	8.34	7.88	3	0	72.1	90.8	91	103.7	121.1	112.4	99.5	109.3
Q3UDA8	Uncharacterized protein OS=Mus musculus OX=10090 GN=Cpt2 PE=2 SV=1	0	56.29	31	17	21	1	1	658	73.9	8.37	48.32	17	16	104.2	107	133.3	118.4	78.3	75.9	91.6	91.3
Q3TGQ3	Uncharacterized protein OS=Mus musculus OX=10090 GN=Ctnna1 PE=2 SV=1	0	308.228	57	37	67	37	1	906	100	6.23	222.83	37	0	107.4	124.9	101.1	107.1	94.8	94.6	85.6	84.5
Q3TIF1	Uncharacterized protein OS=Mus musculus OX=10090 GN=Ctsc PE=2 SV=1	0	3.651	7	2	2	2	1	462	52.3	6.89	2.29	2	0	100.1	68.5	83.2	76.8	107.1	120.6	115.1	128.6
Q3UD32	Uncharacterized protein OS=Mus musculus OX=10090 GN=Ctss PE=2 SV=1	0.012	1.71	2	1	1	1	1	343	38.8	7.15	2.16	1	0	106.1	91.3	72.7	85.2	104.6	94.7	104	141.4
Q3TH64	Uncharacterized protein OS=Mus musculus OX=10090 GN=Cyb5b PE=2 SV=1	0	19.558	23	4	5	4	1	146	16.2	4.97	11.08	4	0	141	99.6	158.5	131.1	43.2	35	79.6	112.2
Q3UK06	Uncharacterized protein OS=Mus musculus OX=10090 GN=Cyp4f16 PE=2 SV=1	0	28.672	14	6	8	4	1	524	60.2	6.9	12.97	6	0	104.6	117	150.2	130.6	52	42.8	104	98.8
Q3TR93	Uncharacterized protein OS=Mus musculus OX=10090 GN=Decr2 PE=2 SV=1	0	14.793	18	5	5	5	1	292	31.3	8.81	12.52	5	0	163.2	106.7	122.4	122.6	68.8	65.9	66.6	83.8
Q3TFF0	Uncharacterized protein OS=Mus musculus OX=10090 GN=Dnaja2 PE=2 SV=1	0	6.945	3	1	1	1	1	412	45.7	6.35	0	1	0	279.4	34	122.7	139.4	44.4	51.9	51.7	76.6
Q3TIT6	Uncharacterized protein OS=Mus musculus OX=10090 GN=Dnajb1 PE=2 SV=1	0.041	1.155	2	1	1	1	1	340	38.1	8.63	1.67	1	0	76.5	99.3	94.2	92	106.2	111.2	111.2	109.3
Q3UKA1	Uncharacterized protein OS=Mus musculus OX=10090 GN=Dnajc3 PE=2 SV=1	0	18.713	11	5	5	5	1	504	57.5	5.95	12.37	5	0	75	122.3	132.4	133	58.6	57.2	137	84.4
Q3TFG3	Uncharacterized protein OS=Mus musculus OX=10090 GN=Eif4a1 PE=2 SV=1	0	4.721	7	2	2	1	1	406	46.2	5.48	2.28	2	1	216.9	74.4	75.1	76.2	88.8	92.7	78.8	97.1
Q3U2Z5	Uncharacterized protein OS=Mus musculus OX=10090 GN=Eps8 PE=2 SV=1	0	48.329	22	13	13	13	1	847	94.4	7.46	35.36	13	0	103.5	79.2	75.8	82.3	111.9	124.4	97.1	125.8
Q3URM4	Uncharacterized protein OS=Mus musculus OX=10090 GN=Erp44 PE=2 SV=1	0	52.818	34	9	12	9	1	406	46.7	5.27	31.22	9	0	166.5	83.9	92.3	106.2	81.3	83.2	76.3	110.3
Q3UL48	Uncharacterized protein OS=Mus musculus OX=10090 GN=Ezr PE=2 SV=1	0	283.388	60	42	120	42	1	586	69.3	6.1	362.83	42	0	48.6	55.1	61.7	66.8	156.8	162.9	121.8	126.3
Q3TIZ8	Uncharacterized protein OS=Mus musculus OX=10090 GN=Golm1 PE=2 SV=1	0	3.855	5	1	1	1	1	393	44.4	5.22	3.54	1	0	165.5	116	120	147.8	50.2	29.9	77.3	93.3
Q9D318	Uncharacterized protein OS=Mus musculus OX=10090 GN=Gramd3 PE=2 SV=1	0.004	1.959	4	1	1	1	1	514	56.4	8.63	2.81	1	0	130.4	121.7	119	112.6	114.6	97.1	104.6
Q3TW77	Uncharacterized protein OS=Mus musculus OX=10090 GN=Grn PE=2 SV=1	0	7.019	3	1	1	1	1	602	65	6.99	3.17	1	0	214.4	140.1	40.4	58.2	114.9	122.5	50.9	58.6
Q3TL71	Uncharacterized protein OS=Mus musculus OX=10090 GN=Hnrnpk PE=2 SV=1	0.001	2.45	2	1	1	1	1	464	51	5.45	1.72	1	0	271.5	68.7	71.4	90.9	54.4	54.9	67.2	121
Q3TVV6	Uncharacterized protein OS=Mus musculus OX=10090 GN=Hnrnpu PE=2 SV=1	0.045	1.073	1	1	1	1	1	800	87.9	6.24	1.95	1	0
Q3U944	Uncharacterized protein OS=Mus musculus OX=10090 GN=Lman1 PE=2 SV=1	0	22.704	15	7	7	7	1	547	61.2	6.44	16.22	7	0	93.4	122.9	138.4	116.7	65.2	63.2	122	78.2
Q3U026	Uncharacterized protein OS=Mus musculus OX=10090 GN=Mogs PE=2 SV=1	0	5.857	3	2	2	2	1	834	91.8	9	4.65	2	0	104.7	87.1	112.6	114.5	58.5	64.4	132.1	126.2
Q3URF5	Uncharacterized protein OS=Mus musculus OX=10090 GN=Mrpl19 PE=2 SV=1	0	2.856	4	1	1	1	1	294	33.8	9.19	2.45	1	0	71.3	116.3	127	108.8	91.6	64.6	129.3	91.2
Q3TKB7	Uncharacterized protein OS=Mus musculus OX=10090 GN=Mrps18b PE=2 SV=1	0.003	1.986	4	1	1	1	1	254	28.7	8.35	1.7	1	0	100.3	150.4	166.3	143.3	56.5	34.1	70.6	78.5
Q8BQ99	Uncharacterized protein OS=Mus musculus OX=10090 GN=Mrps2 PE=2 SV=1	0	6.598	4	1	1	1	1	291	32.3	9.26	2.26	1	0	158.7	87	114	120.9	59.7	74	76.8	108.9
Q3U2U4	Uncharacterized protein OS=Mus musculus OX=10090 GN=Mrps5 PE=2 SV=1	0.012	1.704	3	1	1	1	1	432	48.2	10.14	1.77	1	0	163.8	59.6	56.9	67.6	103.4	113	55.2	180.4
Q3UA17	Uncharacterized protein OS=Mus musculus OX=10090 GN=Mtch2 PE=2 SV=1	0	32.955	31	6	8	6	1	303	33.5	8.25	25.53	6	0	132.2	124.8	157.1	139.7	48.7	38.9	82.8	75.9
Q9CXX1	Uncharacterized protein OS=Mus musculus OX=10090 GN=Napa PE=2 SV=1	0	20.063	19	5	5	5	1	295	33.2	5.35	11.51	5	0	94.1	104.8	107.4	109.3	96.1	88.9	106.8	92.5
Q8BU20	Uncharacterized protein OS=Mus musculus OX=10090 GN=Ndufb5 PE=2 SV=1	0	6.877	10	2	3	2	1	189	21.7	9.44	4.05	2	0	81	132.8	160.7	115.1	60.7	44.5	115	90.2
Q3UIQ2	Uncharacterized protein OS=Mus musculus OX=10090 GN=Ndufs1 PE=2 SV=1	0	106.03	38	20	26	20	1	727	79.7	5.72	64.76	20	0	113.2	114.4	136	133.2	67	65.4	81.9	88.8
Q3UY05	Uncharacterized protein OS=Mus musculus OX=10090 GN=Ndufs8 PE=2 SV=1	0	22.621	26	5	6	5	1	212	24	6.87	10.87	5	0	148.1	128.8	133.3	144.2	47.7	49.4	66.2	82.3
Q8BK99	Uncharacterized protein OS=Mus musculus OX=10090 GN=Opa1 PE=2 SV=1	0	11.096	6	3	3	1	1	567	64.3	8.78	5.39	3	0
Q3TJL8	Uncharacterized protein OS=Mus musculus OX=10090 GN=Pdia6 PE=2 SV=1	0	81.188	41	14	20	14	1	445	48.6	5.19	52.05	14	0	120.5	107.2	102.7	104.6	85.1	86	85.2	108.7
Q3TGP3	Uncharacterized protein OS=Mus musculus OX=10090 GN=Phyh PE=2 SV=1	0	6.365	6	2	2	2	1	338	38.6	7.53	4.5	2	0	97.4	101.3	89.6	107.8	109.9	98.1	104.6	91.3
Q3TIY5	Uncharacterized protein OS=Mus musculus OX=10090 GN=Pkp2 PE=2 SV=1	0	27.672	11	9	9	9	1	795	88	9.38	19.18	9	0	123.5	97.6	99.3	100.9	81.6	75.2	101.2	120.6
Q3TTM6	Uncharacterized protein OS=Mus musculus OX=10090 GN=Pmpca PE=2 SV=1	0	8.705	3	1	2	1	1	524	58.2	6.83	9.08	1	0	214.4	93.8	99.1	128.1	90.8	97.9	75.9
Q3V1L7	Uncharacterized protein OS=Mus musculus OX=10090 GN=Pofut2 PE=2 SV=1	0.001	2.649	3	1	1	1	1	429	49.4	6.48	2.97	1	0	121.3	85.4	111.8	87	88.9	87.4	71.5	146.8
Q3UA53	Uncharacterized protein OS=Mus musculus OX=10090 GN=Ppa1 PE=2 SV=1	0.001	2.491	7	1	1	1	1	289	32.6	5.74	2.29	1	0	300.2	25.1	39.7	40.7	173.5	87.3	66.5	66.9
Q3TWG2	Uncharacterized protein OS=Mus musculus OX=10090 GN=Prkcsh PE=2 SV=1	0	46.327	21	9	12	9	1	521	58.7	4.45	37.82	9	0	85.1	103.4	102.3	115.5	84.4	84.4	122.8	102.1
Q3U926	Uncharacterized protein OS=Mus musculus OX=10090 GN=Ptpmt1 PE=2 SV=1	0	2.791	5	1	1	1	1	261	28.7	9.86	0	1	0	50.2	146.8	124.5	109.4	136.5	88.3	93.8	50.5
Q3U9U7	Uncharacterized protein OS=Mus musculus OX=10090 GN=Pttg1ip PE=2 SV=1	0	3.575	8	2	2	2	1	174	20	8.41	4.42	2	0	59.6	82.4	95.3	96	102.2	91.9	138.9	133.7
Q8CCG5	Uncharacterized protein OS=Mus musculus OX=10090 GN=Ralb PE=2 SV=1	0	12.451	17	3	3	2	1	206	23.3	7.28	10.1	3	0	92	83.3	78.8	93.6	103.6	114.3	101	133.5
Q3TE95	Uncharacterized protein OS=Mus musculus OX=10090 GN=Rcn2 PE=2 SV=1	0.002	2.316	2	1	1	1	1	355	41	4.59	0	1	0
Q3UW40	Uncharacterized protein OS=Mus musculus OX=10090 GN=Rpl24 PE=2 SV=1	0	15.292	29	6	6	6	1	160	18.2	11.05	15.89	6	0	155.5	118.9	106.9	117	70.7	65.5	74.1	91.4
Q3U850	Uncharacterized protein OS=Mus musculus OX=10090 GN=Rpl5 PE=2 SV=1	0	17.183	21	6	6	6	1	297	34.3	9.82	14.58	6	0	88.2	79.8	95.6	94.2	113.2	115.7	88.2	125
Q9DB79	Uncharacterized protein OS=Mus musculus OX=10090 GN=Rps11 PE=2 SV=1	0	10.675	20	4	4	4	1	166	19.4	10.14	9.5	4	0	89.7	115.6	112.9	110.9	89.7	84.3	119.7	77.2
Q9CZI5	Uncharacterized protein OS=Mus musculus OX=10090 GN=Rps23 PE=2 SV=1	0	6.609	17	3	3	3	1	145	16	10.43	4.21	3	0	145.6	113.8	102.2	108	77.4	78.8	85.9	88.2
Q3U281	Uncharacterized protein OS=Mus musculus OX=10090 GN=Sar1b PE=2 SV=1	0	3.479	12	1	1	1	1	198	22.3	6.39	3.18	1	0	128.5	88.3	80.1	86.5	99.8	78.9	85	152.9
Q8BK60	Uncharacterized protein OS=Mus musculus OX=10090 GN=Serpinb1a PE=2 SV=1	0	14.167	11	4	4	4	1	379	42.6	6.38	10.24	4	0	105.6	115.3	105.2	97.6	92.7	86.6	98.9	98.1
Q3TRK9	Uncharacterized protein OS=Mus musculus OX=10090 GN=Slc16a1 PE=2 SV=1	0	8.724	4	2	2	2	1	493	53.3	7.47	5.21	2	0	94.7	95.6	94	103.2	94.3	96	101.4	120.8
Q3THU8	Uncharacterized protein OS=Mus musculus OX=10090 GN=Slc25a3 PE=2 SV=1	0	53.752	45	13	15	13	1	357	39.6	9.19	45.01	13	0	136.8	125	177.9	144.3	42.3	28.7	76.1	68.9
Q3U263	Uncharacterized protein OS=Mus musculus OX=10090 GN=Slc39a4 PE=2 SV=1	0	4.74	5	3	3	3	1	672	72.3	5.52	4.7	3	0	93.6	47.6	67.2	85.3	91.5	88.3	102.2	224.2
Q8CCA7	Uncharacterized protein OS=Mus musculus OX=10090 GN=Slc5a1 PE=2 SV=1	0	100.374	25	17	34	16	1	665	73.2	7.21	70.31	17	3	70.7	69	66.2	65.6	141.5	151.7	112.6	122.7
Q3UNC8	Uncharacterized protein OS=Mus musculus OX=10090 GN=Slc5a4b PE=2 SV=1	0	18.962	7	4	6	2	1	660	72.3	6.35	16.19	4	1	87.8	105.8	96.4	95.4	95.5	92.1	105.2	121.8
Q3TV94	Uncharacterized protein OS=Mus musculus OX=10090 GN=Ssr1 PE=2 SV=1	0	19.133	18	3	4	3	1	286	32	4.45	11.47	3	0	216.5	103	119.8	118.9	38	37	62.9	103.9
Q3U3T6	Uncharacterized protein OS=Mus musculus OX=10090 GN=Stk24 PE=2 SV=1	0	2.93	3	1	1	1	1	431	47.9	5.3	0	1	0	109.1	80.1	104.6	75.3	145.7	161.5	123.7
A0A1S6GWK0	Uncharacterized protein OS=Mus musculus OX=10090 GN=Stt3a PE=2 SV=1	0	16.228	6	5	5	4	1	753	85.8	8.1	12.34	5	1	64.6	119	160.6	111.2	47.8	36	179.3	81.6
Q3UZI9	Uncharacterized protein OS=Mus musculus OX=10090 GN=Stx3 PE=2 SV=1	0	13.279	17	5	5	5	1	289	33.2	5.66	8.23	5	0	59.5	92.8	69	75.6	149.3	143.4	114.8	95.5
Q3U7E6	Uncharacterized protein OS=Mus musculus OX=10090 GN=Surf4 PE=2 SV=1	0	8.192	5	1	1	1	1	269	30.4	7.78	4.02	1	0	111.7	106.4	183	143.7	45.7	38.6	102.1	68.8
Q3TFA9	Uncharacterized protein OS=Mus musculus OX=10090 GN=Tmod3 PE=2 SV=1	0	50.818	38	11	15	11	1	352	39.4	5.19	41.45	11	0	100.5	84.3	67	78.9	107.1	106.1	130.7	125.3
Q3UBW3	Uncharacterized protein OS=Mus musculus OX=10090 GN=Tomm22 PE=2 SV=1	0	5.269	8	1	1	1	1	142	15.5	4.45	2.95	1	0
Q3TK29	Uncharacterized protein OS=Mus musculus OX=10090 GN=Trap1 PE=2 SV=1	0	24.921	13	9	9	8	1	706	80.1	6.68	20.16	9	0	120.8	106.8	103	101.1	90.2	91.6	85.6	100.8
Q3V2E0	Uncharacterized protein OS=Mus musculus OX=10090 GN=Try5 PE=2 SV=1	0.036	1.199	8	1	2	1	1	255	27.1	6.73	6.04	1	0	28.3	27.6	73.6	69	37.6	49.3	230.1	284.5
Q3UBW8	Uncharacterized protein OS=Mus musculus OX=10090 GN=Txndc5 PE=2 SV=1	0	18.964	15	4	4	4	1	417	46.4	5.78	13.38	4	0	116.7	118.5	109.5	107.2	76.1	80.2	89.1	102.8
Q3TIC8	Uncharacterized protein OS=Mus musculus OX=10090 GN=Uqcrc1 PE=2 SV=1	0	94.974	45	15	22	15	1	480	52.7	6.1	64.82	15	0	98.8	122.2	149.5	138	65.5	64.7	84.8	76.6
Q3TXD3	Uncharacterized protein OS=Mus musculus OX=10090 GN=Vat1 PE=2 SV=1	0	13.805	10	3	3	3	1	406	43.1	6.37	8.57	3	0	84	60.8	79.2	91.6	145.9	167.3	79.9	91.2
Q9DCD9	Uncharacterized protein OS=Mus musculus OX=10090 PE=2 SV=1	0	34.704	31	8	8	7	1	426	45.8	5.22	22.95	8	1	67.3	87.5	79.9	79.8	138.2	131.1	113.6	102.6
Q3U7N1	Uncharacterized protein OS=Mus musculus OX=10090 PE=2 SV=1	0.002	2.147	10	2	2	2	1	145	17.2	10.46	2.33	2	0	87.2	82.6	85.1	89.6	126.7	136.2	91.7	100.9
O88329	Unconventional myosin-Ia OS=Mus musculus OX=10090 GN=Myo1a PE=2 SV=2	0	491.12	65	66	162	66	1	1043	118.6	9.44	434.83	66	0	90.7	94.6	76.8	74.3	132.7	127.5	98.3	105.1
Q9WTI7	Unconventional myosin-Ic OS=Mus musculus OX=10090 GN=Myo1c PE=1 SV=2	0	13.638	7	5	6	4	1	1063	121.9	9.35	11.04	5	1	109	95.9	87.6	88.5	113.7	115.9	106.7	82.7
Q5SYD0	Unconventional myosin-Id OS=Mus musculus OX=10090 GN=Myo1d PE=1 SV=1	0	170.634	46	39	47	4	1	1006	116	9.41	117.74	39	32	93.2	111.3	98.8	90.3	114.8	105	97	89.5
E9Q634	Unconventional myosin-Ie OS=Mus musculus OX=10090 GN=Myo1e PE=1 SV=1	0	17.004	5	5	6	5	1	1107	126.7	9.07	13.07	5	0	86	108.1	106.3	114.7	91.3	85.8	96.9	110.9
E9PVU0	Unconventional myosin-VI OS=Mus musculus OX=10090 GN=Myo6 PE=1 SV=1	0	198.15	40	42	53	1	1	1266	146.2	8.47	145.71	42	0	108.2	101.3	86.4	97.2	100.7	96.4	94.2	115.6
V9GX76	Unconventional myosin-VI OS=Mus musculus OX=10090 GN=Myo6 PE=1 SV=1	0	187.83	39	42	52	1	1	1294	149.1	8.46	140.05	42	32	99.9	98.3	90.8	90.8	115.5	114.2	92.5	98.1
P97479	Unconventional myosin-VIIa OS=Mus musculus OX=10090 GN=Myo7a PE=1 SV=2	0	34.261	5	8	10	5	1	2215	254.8	8.54	23.76	8	0	159.5	94.1	84.8	80.7	116.9	98.2	94.4	71.3
Q99MZ6	Unconventional myosin-VIIb OS=Mus musculus OX=10090 GN=Myo7b PE=1 SV=3	0	336.697	39	73	98	70	1	2113	240.7	8.92	257.88	73	3	88.9	86.8	80.4	79.9	130.8	130.4	97.2	105.6
E9QAX2	Unconventional myosin-XVIIIa OS=Mus musculus OX=10090 GN=Myo18a PE=1 SV=1	0.04	1.181	1	1	1	1	1	2083	235.7	6.07	0	1	0	69.8	89.7	100.2	62.4	119.1	120.8	132.4	105.5
Q8VE95	UPF0598 protein C8orf82 homolog OS=Mus musculus OX=10090 PE=1 SV=1	0.002	2.051	6	1	1	1	1	218	24.3	8.7	1.72	1	0
Q91WE4	UPF0729 protein C18orf32 homolog OS=Mus musculus OX=10090 PE=3 SV=1	0	2.887	11	1	1	1	1	72	8	9.35	2.27	1	0	118	106.9	99.9	102.1	57.1	56.5	88.9	170.4
Q78IK2	Up-regulated during skeletal muscle growth protein 5 OS=Mus musculus OX=10090 GN=Usmg5 PE=1 SV=1	0.013	1.62	17	1	1	1	1	58	6.4	9.83	0	1	0
Q3TN07	Vacuolar protein sorting 4b (Yeast) OS=Mus musculus OX=10090 GN=Vps4b PE=1 SV=1	0.018	1.506	2	1	1	1	1	444	49.4	7.11	0	1	0	73.3	90.2	94.5	76.7	122.6	93.4	121.2	128.1
O35488	Very long-chain acyl-CoA synthetase OS=Mus musculus OX=10090 GN=Slc27a2 PE=1 SV=2	0	44.774	15	7	9	7	1	620	70.4	8.9	23.78	7	0	99.7	98.6	148.3	117.3	60.7	52.4	121.4	101.6
P50544	Very long-chain specific acyl-CoA dehydrogenase, mitochondrial OS=Mus musculus OX=10090 GN=Acadvl PE=1 SV=3	0	97.887	43	22	27	22	1	656	70.8	8.75	68.14	22	0	130.2	103.3	120.2	115.3	78.3	81.7	74.7	96.4
Q9D3B1	Very-long-chain (3R)-3-hydroxyacyl-CoA dehydratase 2 OS=Mus musculus OX=10090 GN=Hacd2 PE=1 SV=1	0	3.431	4	1	1	1	1	254	28.4	9.58	2.29	1	0	82.6	136.9	152.2	150.7	55.8	50.7	85.2	85.9
Q8K2C9	Very-long-chain (3R)-3-hydroxyacyl-CoA dehydratase 3 OS=Mus musculus OX=10090 GN=Hacd3 PE=1 SV=2	0	3.016	2	1	1	1	1	362	43.1	9.13	2.57	1	0
O70503	Very-long-chain 3-oxoacyl-CoA reductase OS=Mus musculus OX=10090 GN=Hsd17b12 PE=1 SV=1	0	20.356	17	4	4	4	1	312	34.7	9.52	13.44	4	0	126	103.7	139.8	121.7	53	45.8	91.3	118.7
Q6QD59	Vesicle transport protein SEC20 OS=Mus musculus OX=10090 GN=Bnip1 PE=1 SV=1	0.004	1.956	4	1	1	1	1	228	26.2	8.75	2.14	1	0	126.6	94.9	116.1	94.7	87.9	91.7	90.7	97.5
B0QZN5	Vesicle-associated membrane protein 2 OS=Mus musculus OX=10090 GN=Vamp2 PE=1 SV=1	0	3.908	10	1	1	1	1	163	17.9	9.38	2.79	1	0	112.3	67.1	119.3	98.9	91.2	84.1	98	129.1
Q8BH80	Vesicle-associated membrane protein, associated protein B and C OS=Mus musculus OX=10090 GN=Vapb PE=1 SV=1	0	18.352	22	5	6	4	1	243	26.9	7.78	15.4	5	0	186.2	91	96.5	121.4	65.9	59.4	87.3	92.2
Q9WV55	Vesicle-associated membrane protein-associated protein A OS=Mus musculus OX=10090 GN=Vapa PE=1 SV=2	0	25.32	28	6	8	5	1	249	27.8	8.4	20.72	6	1	140.4	101.2	119.8	121.1	63.8	57.9	88.7	107.1
O08547	Vesicle-trafficking protein SEC22b OS=Mus musculus OX=10090 GN=Sec22b PE=1 SV=3	0	18.712	29	5	6	5	1	215	24.7	8.51	17.33	5	0	110.7	104.2	140.5	143.5	57.1	52.2	87.7	104.2
Q9DBH5	Vesicular integral-membrane protein VIP36 OS=Mus musculus OX=10090 GN=Lman2 PE=1 SV=2	0	10.934	12	3	3	3	1	358	40.4	6.95	8.93	3	0	99.9	107.7	157.2	116.1	56.3	47.2	104	111.5
Q62468	Villin-1 OS=Mus musculus OX=10090 GN=Vil1 PE=1 SV=3	0	242.553	57	41	62	41	1	827	92.7	6.04	182.88	41	0	93.9	86.2	126.1	132.2	90.1	97	80.8	93.8
Q64727	Vinculin OS=Mus musculus OX=10090 GN=Vcl PE=1 SV=4	0	4.85	2	1	2	1	1	1066	116.6	6	6.63	1	0
Q60932	Voltage-dependent anion-selective channel protein 1 OS=Mus musculus OX=10090 GN=Vdac1 PE=1 SV=3	0	53.149	45	10	15	9	1	296	32.3	8.43	36.12	10	1	117.6	134.4	155.5	145	44.6	35.5	86.4	81
Q60930	Voltage-dependent anion-selective channel protein 2 OS=Mus musculus OX=10090 GN=Vdac2 PE=1 SV=2	0	73.944	47	12	18	12	1	295	31.7	7.49	57.05	12	0	124.9	139.2	168.4	145.8	38.8	32.3	79	71.6
J3QMG3	Voltage-dependent anion-selective channel protein 3 OS=Mus musculus OX=10090 GN=Vdac3 PE=1 SV=1	0	33.773	40	9	12	8	1	284	30.8	8.79	25.07	9	0	130.4	128.4	146.4	134.7	49.6	39.3	76.8	94.5
E9PY92	Vomeronasal 2, receptor 106 OS=Mus musculus OX=10090 GN=Vmn2r106 PE=3 SV=1	0.045	1.062	1	1	1	1	1	862	99.3	7.71	1.6	1	0	117.2	84.9	89	78.8	104.6	104.6	124.1	96.8
Q8CC88	von Willebrand factor A domain-containing protein 8 OS=Mus musculus OX=10090 GN=Vwa8 PE=1 SV=2	0	2.792	1	1	1	1	1	1905	213.3	6.6	2.27	1	0	148.1	102	88.6	102.8	88.7	85.2	66.4	118.2
P50516	V-type proton ATPase catalytic subunit A OS=Mus musculus OX=10090 GN=Atp6v1a PE=1 SV=2	0	10.851	9	4	5	4	1	617	68.3	5.58	9.35	4	0	104.4	78.2	76.8	82.1	117.5	135.9	80	125
Q3TG21	V-type proton ATPase subunit C OS=Mus musculus OX=10090 GN=Atp6v1c1 PE=2 SV=1	0	5.351	5	1	1	1	1	382	43.8	7.83	3.57	1	0
P51863	V-type proton ATPase subunit d 1 OS=Mus musculus OX=10090 GN=Atp6v0d1 PE=1 SV=2	0	4.777	9	2	2	2	1	351	40.3	5	5.25	2	0	92	88.8	92.1	99.6	93.5	84.3	101.7	148.1
P50518	V-type proton ATPase subunit E 1 OS=Mus musculus OX=10090 GN=Atp6v1e1 PE=1 SV=2	0	7.117	15	3	3	3	1	226	26.1	8.43	4.78	3	0	120.4	79.3	78.8	84.2	107.9	116.2	80.4	132.7
Q8BVE3	V-type proton ATPase subunit H OS=Mus musculus OX=10090 GN=Atp6v1h PE=1 SV=1	0.007	1.793	1	1	1	1	1	483	55.8	6.61	0	1	0	92.8	88.2	115.7	107.8	138.6	151.3	105.5
P56695	Wolframin OS=Mus musculus OX=10090 GN=Wfs1 PE=1 SV=1	0.002	2.034	1	1	1	1	1	890	100.5	7.97	1.8	1	0	90.2	89.5	95.3	101.7	103.6	102.6	120.8	96.3
B1AVD1	Xaa-Pro aminopeptidase 2 OS=Mus musculus OX=10090 GN=Xpnpep2 PE=1 SV=1	0	90.255	30	17	26	17	1	674	76.4	5.83	78.14	17	0	105.7	103.5	61.4	69.2	129.7	141.5	84.5	104.4
Q3UE92	X-prolyl aminopeptidase (Aminopeptidase P) 1, soluble, isoform CRA_b OS=Mus musculus OX=10090 GN=Xpnpep1 PE=1 SV=1	0	9.374	7	3	3	3	1	666	74.5	5.83	7.3	3	0	160.5	104.1	76.8	84.7	93.4	110.7	73.8	95.9
Q9Z1K8	Y+L amino acid transporter 1 OS=Mus musculus OX=10090 GN=Slc7a7 PE=1 SV=1	0	7.745	5	1	1	1	1	510	55.6	5.74	4.07	1	0
H3BLK8	Zinc finger homeobox protein 4 OS=Mus musculus OX=10090 GN=Zfhx4 PE=1 SV=1	0.002	2.2	0	1	1	1	1	3606	397.8	6.37	2.65	1	0	47.4	144.1	133.9	103.3	122.3	83.1	97	68.7
Q9Z2U2	Zinc finger protein 292 OS=Mus musculus OX=10090 GN=Zfp292 PE=1 SV=2	0.002	2.038	0	1	5	1	1	2698	300.9	7.53	14.07	1	0	73.3	127.7	104.2	102.6	78.9	78.3	129.1	105.9
E9QK22	Zinc finger protein 42 OS=Mus musculus OX=10090 GN=Zfp42 PE=1 SV=1	0.015	1.567	4	1	1	1	1	288	32.5	8.12	2.05	1	0	138.2	53.1	66.3	75.8	116.2	120	96.6	133.9
E9Q2S6	Zinc finger protein 780B OS=Mus musculus OX=10090 GN=Zfp780b PE=1 SV=1	0.021	1.409	1	1	1	1	1	806	93	8.44	1.79	1	0	70.4	103.1	146.1	131.1	57.3	59.6	123.2	109.1
A2AKY4	Zinc finger protein 804A OS=Mus musculus OX=10090 GN=Znf804a PE=2 SV=1	0.013	1.692	3	1	1	1	1	1200	134.8	8.22	0	1	0
Q3UVU3	Zinc transporter 10 OS=Mus musculus OX=10090 GN=Slc30a10 PE=1 SV=1	0	21.732	14	4	4	4	1	470	50.9	7.02	11.34	4	0	63.9	50.9	77.5	79.7	109.9	116.7	123.5	177.9
Q8BWY7	Zinc transporter ZIP11 OS=Mus musculus OX=10090 GN=Slc39a11 PE=1 SV=1	0	3.02	4	1	1	1	1	342	35.4	5.11	2.57	1	0
Q8K0C5	Zymogen granule membrane protein 16 OS=Mus musculus OX=10090 GN=Zg16 PE=1 SV=1	0	19.456	32	4	5	4	1	167	18.2	9.23	12.58	4	0	103.6	95.3	110.8	112.1	58.8	48.9	142.3	128.3
